# Supplementary material for: Self-assembled hydrated copper coordination compounds as ionic conductors for room temperature solid-state batteries
Source: Nat Commun. 2024 Feb 5;15:1056. doi: 10.1038/s41467-024-45372-2 (PMC10844207; doi:10.1038/s41467-024-45372-2)
Supplement: Supplementary file 4 — Supplementary Data 1 [file 41467_2024_45372_MOESM4_ESM.zip]

Archive with 8 entries (7 files):
- Supplementary Data 1/
- Supplementary Data 1/350K-MD.txt
- Supplementary Data 1/450K-MD.txt
- Supplementary Data 1/550K-MD.txt
- Supplementary Data 1/650K-MD.txt
- Supplementary Data 1/750K-MD.txt
- Supplementary Data 1/CuMH.txt
- Supplementary Data 1/Li-CuMH.txt
