# Supplementary material for: Self-assembled hydrated copper coordination compounds as ionic conductors for room temperature solid-state batteries
Source: Nat Commun. 2024 Feb 5;15:1056. doi: 10.1038/s41467-024-45372-2 (PMC10844207; doi:10.1038/s41467-024-45372-2)
Supplement: Supplementary file 4 — Supplementary Data 1 [file 41467_2024_45372_MOESM4_ESM.zip › Supplementary Data 1/350K-MD.txt]

system - relaxation                     
           1

lattice parameter
    15.032791    0.000000    0.000000
    -0.211707   16.151069    0.000000
    -2.796703   -0.056295    7.001426

atomic information
   C    Cu   H    Li   O 
  48  12  48   7  60

atomic coordinates
Direct configuration=     1
   0.35374600  0.30051383  0.81333327
   0.34590784  0.64269728  0.81000566
   0.34719193  0.97412074  0.81348699
   0.85358751  0.30466694  0.81758243
   0.84801930  0.63817978  0.80849379
   0.85003227  0.97293925  0.80780047
   0.15407190  0.13949817  0.19124016
   0.15101124  0.47470733  0.19042754
   0.15054971  0.80709004  0.18369597
   0.65290797  0.14468829  0.20068569
   0.65102297  0.47595376  0.19419707
   0.64705437  0.80484027  0.19303840
   0.35636160  0.29506215  0.63666266
   0.35046086  0.63412487  0.63504296
   0.35146636  0.96392739  0.63909233
   0.85432672  0.29745960  0.63952804
   0.84868342  0.63025475  0.63063711
   0.84811896  0.96385038  0.62837386
   0.15144512  0.12910421  0.36687541
   0.15116233  0.46355277  0.36829767
   0.14677168  0.79693741  0.35878053
   0.65203834  0.13494156  0.37738675
   0.65031648  0.46538186  0.37072340
   0.64765698  0.79699671  0.37128106
   0.36211059  0.21592242  0.54444754
   0.35956511  0.55362916  0.55412531
   0.35702014  0.88164067  0.55875117
   0.86174703  0.21764645  0.55175638
   0.85967594  0.55034417  0.54729271
   0.85991192  0.88353038  0.54705352
   0.14479633  0.04706315  0.44727752
   0.14590679  0.38113946  0.44875359
   0.14273128  0.71494067  0.44125649
   0.63948160  0.05392200  0.45411086
   0.64504641  0.38263717  0.45003045
   0.63853234  0.71663040  0.45598882
   0.35645118  0.22973165  0.94200033
   0.35641038  0.57261223  0.94470447
   0.35683829  0.90508860  0.95117259
   0.86112666  0.23405190  0.94885832
   0.85838157  0.56876755  0.94460964
   0.86199135  0.90398508  0.94554031
   0.14140609  0.07133513  0.04883938
   0.13803864  0.40655377  0.04772540
   0.14078952  0.73814309  0.04472471
   0.63931215  0.07556701  0.06124346
   0.63985115  0.40752772  0.05306481
   0.63882226  0.73515546  0.05735433
   0.32047048  0.12323317  0.20057997
   0.31573230  0.45984736  0.20879912
   0.31618589  0.79533035  0.20619008
   0.82827550  0.12846580  0.19510920
   0.82630324  0.46048549  0.19450571
   0.82747275  0.79585600  0.18795537
   0.17770934  0.29498482  0.79999512
   0.17862110  0.62838852  0.79276484
   0.17765057  0.95863348  0.79445296
   0.68424553  0.29729319  0.80571926
   0.67670631  0.62609917  0.80793339
   0.67933208  0.96284694  0.80915165
   0.34589011  0.03676980  0.86845595
   0.35274082  0.36147624  0.87606531
   0.34523362  0.70523131  0.86596984
   0.84782410  0.03504932  0.86427355
   0.85511470  0.36612654  0.88010693
   0.84511149  0.69997191  0.86571169
   0.15397555  0.20279969  0.13954437
   0.14783394  0.53819084  0.13789751
   0.14746597  0.87018681  0.12906481
   0.65883928  0.20728153  0.15054783
   0.65418452  0.53876072  0.14231160
   0.65227127  0.86647081  0.13772297
   0.34867823  0.01830990  0.55273253
   0.35348612  0.35165212  0.55703610
   0.34609944  0.68964606  0.55123460
   0.84098685  0.01876823  0.54123926
   0.85061044  0.35327086  0.55708516
   0.84293050  0.68573606  0.54586685
   0.15448813  0.18449500  0.45171231
   0.15429321  0.51871669  0.45387426
   0.14754210  0.85240334  0.44153824
   0.66015768  0.19000855  0.46581450
   0.65467870  0.51986855  0.45890969
   0.65428138  0.85258400  0.45734260
   0.02627629  0.21058629  0.57351410
   0.02633180  0.54429543  0.57338566
   0.02519922  0.87586963  0.57316989
   0.53123063  0.21417491  0.58928460
   0.52631724  0.54112107  0.58170956
   0.52524859  0.87628770  0.59620666
   0.47247797  0.04346446  0.42197233
   0.47568521  0.37846687  0.40380391
   0.47014603  0.71461481  0.41829240
   0.97817218  0.04456598  0.40636635
   0.97828537  0.37844461  0.40717495
   0.97550458  0.71086454  0.40438685
   0.09878292  0.13928534  0.67070818
   0.09839373  0.47270077  0.67030412
   0.09834734  0.80434459  0.66644645
   0.60410100  0.14282720  0.68463457
   0.59961706  0.46985695  0.67603612
   0.60763645  0.81097347  0.68720257
   0.39294380  0.31178355  0.31374279
   0.39522415  0.64307255  0.32183778
   0.39964589  0.97005182  0.32999519
   0.89471209  0.31168523  0.32288855
   0.89175123  0.64432764  0.31813058
   0.89488149  0.97777480  0.32044053
   0.51350755  0.64750385  0.15132946
   0.51439011  0.97828102  0.14883386
   0.48150712  0.14630999  0.84864652
   0.48102289  0.47823697  0.85641146
   0.98356581  0.14467257  0.85059720
   0.98267013  0.48091164  0.84899658
   0.98327273  0.80949837  0.84717447
   0.37003565  0.21992458  0.37790000
   0.36954424  0.55525225  0.38840303
   0.37855724  0.88292414  0.40200794
   0.87369680  0.22183618  0.38875225
   0.87178695  0.55428839  0.38438114
   0.87391633  0.88740128  0.38599613
   0.12285769  0.04895306  0.60337073
   0.12307896  0.38279086  0.60384584
   0.12077461  0.71636897  0.59747928
   0.62902409  0.05561788  0.61911249
   0.62427920  0.38304380  0.60717201
   0.63120663  0.71997356  0.62301934
   0.43064806  0.18942004  0.02784741
   0.43870437  0.54474503  0.04123361
   0.43750554  0.87995291  0.05696572
   0.93672365  0.19598903  0.03354806
   0.93557793  0.53294522  0.02897500
   0.93817061  0.86605334  0.02516051
   0.05983433  0.04795011  0.93962419
   0.05695630  0.38303113  0.93715012
   0.06046106  0.71215296  0.93473840
   0.55614740  0.04691978  0.96590078
   0.55853629  0.38218194  0.94613636
   0.56242377  0.69558805  0.97310102
   0.27627507  0.21580443  0.96533006
   0.27920279  0.54786480  0.96497273
   0.27711502  0.87946540  0.96396983
   0.78160387  0.21711931  0.97479522
   0.78029138  0.55049098  0.97481763
   0.78481257  0.88807458  0.98106921
   0.21980466  0.04412970  0.03490729
   0.21704625  0.37960455  0.03630278
   0.22080734  0.71319318  0.03446678
   0.71471739  0.05157513  0.03468085
   0.71856016  0.38246718  0.03767071
   0.71699023  0.72039831  0.02771059
   0.36346573  0.14766009  0.62636542
   0.36130130  0.48701510  0.64227194
   0.34343380  0.81680340  0.63321084
   0.86134076  0.14992703  0.63394040
   0.86120319  0.48318371  0.63258660
   0.86088073  0.81652605  0.63240570
   0.15775105  0.98196048  0.37328094
   0.16011089  0.31638554  0.37537670
   0.15761149  0.65006643  0.36895812
   0.63523042  0.98770976  0.36244273
   0.65826458  0.31846398  0.37355125
   0.63434786  0.64923698  0.36861083
   0.07236997  0.19392551  0.69834131
   0.07241173  0.52757525  0.69812268
   0.07216395  0.85889983  0.69685435
   0.57546854  0.19583787  0.71410596
   0.57299375  0.52441740  0.70566028
   0.58393174  0.86705887  0.70734078
   0.42585731  0.02507168  0.29829350
   0.41677022  0.36828941  0.29305723
   0.42524025  0.69605911  0.29305717
   0.91883391  0.03386611  0.29648724
   0.91920090  0.36730933  0.29705456
   0.91604328  0.70037037  0.29462755
Direct configuration= 10000
   0.35891212  0.27369216  0.76491641
   0.39562833  0.62767656  0.91638590
   0.35965314  0.95080295  0.83897631
   0.91539576  0.29097179  0.79540421
   0.86382472  0.66810234  0.72605054
   0.82423400  0.97175260  0.72239456
   0.11520814  0.09504104  0.99262106
   0.18887529  0.46771193  0.18525851
   0.14914897  0.79802541  0.08732356
   0.64481326  0.16656893  0.27167491
   0.61707604  0.46078761  0.26179234
   0.62236060  0.77864852  0.38637085
   0.37922006  0.28330167  0.60942214
   0.43129675  0.61047762  0.77889578
   0.34333791  0.94454269  0.64468677
   0.93946963  0.30443185  0.64817653
   0.83285163  0.64053535  0.54307138
   0.81093566  0.97415612  0.53806824
   0.12867890  0.11287128  0.18417674
   0.22425233  0.45479630  0.38786960
   0.18366550  0.78590554  0.27341677
   0.63379080  0.15020830  0.43528897
   0.62320197  0.45998136  0.44449956
   0.62948635  0.78253409  0.57017670
   0.37324751  0.20748795  0.48844879
   0.41961348  0.52975457  0.68941541
   0.37263980  0.87782839  0.54766571
   0.90756714  0.25995292  0.46863783
   0.84054446  0.55427710  0.49402748
   0.81007345  0.90260273  0.41660088
   0.12924710  0.03967112  0.31271193
   0.18732505  0.37394463  0.45035227
   0.18604773  0.70028955  0.39151712
   0.61521954  0.07191991  0.52332511
   0.63769289  0.39381743  0.58002486
   0.64401766  0.71342913  0.70191748
   0.34087501  0.19787051  0.86083519
   0.33736027  0.56626539  0.98864505
   0.37754938  0.88246743  0.98162297
   0.87761403  0.21058972  0.83494307
   0.91597180  0.61223147  0.89632658
   0.82477142  0.89553098  0.84424862
   0.10069962  0.02035484  0.87687468
   0.15466710  0.41021626  0.02107758
   0.11917624  0.73983553  0.92127192
   0.64486451  0.10079633  0.12751920
   0.61814400  0.39225451  0.13649891
   0.63071579  0.70436610  0.28313976
   0.25090887  0.12824329  0.11794809
   0.33264205  0.47071703  0.31443986
   0.29519352  0.79226180  0.19220560
   0.83789701  0.15914669  0.16306165
   0.83715492  0.41954763  0.30018438
   0.71102109  0.81459798  0.05164826
   0.16525345  0.28872495  0.77485526
   0.16743658  0.62323607  0.70836395
   0.21192727  0.94055596  0.68889991
   0.72241277  0.30445317  0.94546346
   0.76142598  0.62338945  0.09836887
   0.65557563  0.97949966  0.85794901
   0.36396023  0.01178412  0.90795103
   0.35746018  0.32837401  0.85426598
   0.40873935  0.68771138  0.99722435
   0.83057195  0.02627746  0.81237392
   0.92678593  0.33422421  0.90577880
   0.87253006  0.73028812  0.77024498
   0.09445545  0.15534431  0.90774898
   0.17514971  0.53106634  0.15364801
   0.12549082  0.85607754  0.03033192
   0.66475146  0.22630266  0.23667254
   0.63548936  0.52291885  0.22430708
   0.62177167  0.83762699  0.31861189
   0.33372355  0.00425208  0.56916322
   0.39919834  0.34181371  0.56249351
   0.45559335  0.66701864  0.72104754
   0.79352665  0.03104307  0.45069849
   0.96957556  0.36420240  0.63751713
   0.80976816  0.68688054  0.43095061
   0.10166620  0.17012427  0.22863550
   0.22487143  0.50472411  0.48172058
   0.18412083  0.83676239  0.36802601
   0.65490904  0.20169026  0.54315275
   0.63200125  0.51948405  0.51782258
   0.62630817  0.84617836  0.61871990
   0.13743008  0.24745024  0.46344409
   0.02938546  0.50030208  0.44120244
   0.08636196  0.90453852  0.39502223
   0.57439199  0.27177773  0.66937702
   0.62545243  0.58024360  0.81011398
   0.53801140  0.90216124  0.99817949
   0.39208751  0.07733143  0.39573495
   0.46580930  0.34204616  0.33769291
   0.40609982  0.74247321  0.48890153
   0.96532742  0.99779540  0.15051901
   0.91686348  0.50364189  0.10128905
   0.88311253  0.78277810  0.29845688
   0.14669159  0.15473956  0.56526840
   0.10944844  0.45881783  0.63069482
   0.09322487  0.81309131  0.51465072
   0.62443631  0.18324933  0.76766726
   0.67837395  0.49185737  0.88467765
   0.51621212  0.85243554  0.80728075
   0.35700189  0.31071332  0.22838248
   0.32515997  0.67074604  0.39136248
   0.36199701  0.99045342  0.28851564
   0.98304229  0.42342561  0.12829593
   0.89351839  0.77325207  0.10934882
   0.86170814  0.98762645  0.13968233
   0.49235430  0.60801997  0.40756545
   0.48091555  0.01640415  0.17354229
   0.50731418  0.13698368  0.82020520
   0.43035265  0.42069850  0.04722114
   0.95760632  0.09768375  0.62898275
   0.01036726  0.52135747  0.76185928
   0.00567143  0.87835229  0.68185683
   0.32983686  0.21599898  0.30791759
   0.42927069  0.52899252  0.52583383
   0.34705454  0.88851229  0.36652030
   0.87633530  0.30328593  0.32291788
   0.81346484  0.53691917  0.30811300
   0.73605733  0.90199409  0.25394178
   0.16958672  0.05444634  0.48888775
   0.15874191  0.38645264  0.60197382
   0.14261969  0.70761426  0.51188579
   0.64237478  0.07729139  0.70746903
   0.70042288  0.39727334  0.75661310
   0.71645527  0.72329028  0.87205866
   0.40684117  0.15173250  0.93495177
   0.39113817  0.53433930  0.14520366
   0.45816101  0.89861636  0.12173829
   0.90632610  0.14294516  0.79720889
   0.00282771  0.59503066  0.94071544
   0.88954316  0.83823055  0.87667913
   0.01565818  0.00184026  0.75729736
   0.07362206  0.42619854  0.88954433
   0.04735246  0.76159443  0.77831959
   0.57385338  0.05291578  0.04838146
   0.54591923  0.35167426  0.03636400
   0.58802213  0.63649042  0.28792845
   0.25832270  0.19377981  0.88551401
   0.25572591  0.54388697  0.89825030
   0.31789544  0.82429005  0.97377566
   0.82152339  0.22259970  0.93319058
   0.86792074  0.58397037  0.99630370
   0.76383193  0.90230835  0.92366274
   0.17432059  0.97769032  0.89461633
   0.20097142  0.34303261  0.02438329
   0.17772805  0.68308964  0.92719429
   0.72384622  0.08719051  0.10210512
   0.70143747  0.37589283  0.13678929
   0.68289263  0.71034797  0.18161828
   0.40934403  0.14086002  0.57282847
   0.39956197  0.46326238  0.75443208
   0.42760897  0.81871393  0.64144359
   0.91036509  0.18151186  0.45367411
   0.86992197  0.50019659  0.62536943
   0.88174304  0.85161064  0.46164032
   0.09073473  0.96998290  0.25046709
   0.17214102  0.30974294  0.36001474
   0.22835741  0.63682867  0.37044250
   0.58349790  0.00582841  0.41982749
   0.57935324  0.33075001  0.51808298
   0.60160493  0.64292488  0.65401067
   0.11438829  0.21164273  0.56442413
   0.06853883  0.51424665  0.57435422
   0.08222900  0.87293311  0.50331188
   0.58904129  0.23045208  0.78946397
   0.65264011  0.54085624  0.92724955
   0.56984552  0.88705518  0.91204095
   0.37583266  0.04902475  0.26659896
   0.40105035  0.35845182  0.24324051
   0.38324017  0.70289271  0.37797454
   0.91638559  0.02208629  0.18504551
   0.93881039  0.45055109  0.17410593
   0.87123558  0.74167789  0.19389359
