# Supplementary material for: Self-assembled hydrated copper coordination compounds as ionic conductors for room temperature solid-state batteries
Source: Nat Commun. 2024 Feb 5;15:1056. doi: 10.1038/s41467-024-45372-2 (PMC10844207; doi:10.1038/s41467-024-45372-2)
Supplement: Supplementary file 4 — Supplementary Data 1 [file 41467_2024_45372_MOESM4_ESM.zip › Supplementary Data 1/450K-MD.txt]

system - relaxation                     
           1

lattice parameter
    15.032791    0.000000    0.000000
    -0.211707   16.151069    0.000000
    -2.796703   -0.056295    7.001426

atomic information
   C    Cu   H    Li   O 
  48  12  48   7  60

atomic coordinates
Direct configuration=     1
   0.35374600  0.30051383  0.81333327
   0.34590784  0.64269728  0.81000566
   0.34719193  0.97412074  0.81348699
   0.85358751  0.30466694  0.81758243
   0.84801930  0.63817978  0.80849379
   0.85003227  0.97293925  0.80780047
   0.15407190  0.13949817  0.19124016
   0.15101124  0.47470733  0.19042754
   0.15054971  0.80709004  0.18369597
   0.65290797  0.14468829  0.20068569
   0.65102297  0.47595376  0.19419707
   0.64705437  0.80484027  0.19303840
   0.35636160  0.29506215  0.63666266
   0.35046086  0.63412487  0.63504296
   0.35146636  0.96392739  0.63909233
   0.85432672  0.29745960  0.63952804
   0.84868342  0.63025475  0.63063711
   0.84811896  0.96385038  0.62837386
   0.15144512  0.12910421  0.36687541
   0.15116233  0.46355277  0.36829767
   0.14677168  0.79693741  0.35878053
   0.65203834  0.13494156  0.37738675
   0.65031648  0.46538186  0.37072340
   0.64765698  0.79699671  0.37128106
   0.36211059  0.21592242  0.54444754
   0.35956511  0.55362916  0.55412531
   0.35702014  0.88164067  0.55875117
   0.86174703  0.21764645  0.55175638
   0.85967594  0.55034417  0.54729271
   0.85991192  0.88353038  0.54705352
   0.14479633  0.04706315  0.44727752
   0.14590679  0.38113946  0.44875359
   0.14273128  0.71494067  0.44125649
   0.63948160  0.05392200  0.45411086
   0.64504641  0.38263717  0.45003045
   0.63853234  0.71663040  0.45598882
   0.35645118  0.22973165  0.94200033
   0.35641038  0.57261223  0.94470447
   0.35683829  0.90508860  0.95117259
   0.86112666  0.23405190  0.94885832
   0.85838157  0.56876755  0.94460964
   0.86199135  0.90398508  0.94554031
   0.14140609  0.07133513  0.04883938
   0.13803864  0.40655377  0.04772540
   0.14078952  0.73814309  0.04472471
   0.63931215  0.07556701  0.06124346
   0.63985115  0.40752772  0.05306481
   0.63882226  0.73515546  0.05735433
   0.32047048  0.12323317  0.20057997
   0.31573230  0.45984736  0.20879912
   0.31618589  0.79533035  0.20619008
   0.82827550  0.12846580  0.19510920
   0.82630324  0.46048549  0.19450571
   0.82747275  0.79585600  0.18795537
   0.17770934  0.29498482  0.79999512
   0.17862110  0.62838852  0.79276484
   0.17765057  0.95863348  0.79445296
   0.68424553  0.29729319  0.80571926
   0.67670631  0.62609917  0.80793339
   0.67933208  0.96284694  0.80915165
   0.34589011  0.03676980  0.86845595
   0.35274082  0.36147624  0.87606531
   0.34523362  0.70523131  0.86596984
   0.84782410  0.03504932  0.86427355
   0.85511470  0.36612654  0.88010693
   0.84511149  0.69997191  0.86571169
   0.15397555  0.20279969  0.13954437
   0.14783394  0.53819084  0.13789751
   0.14746597  0.87018681  0.12906481
   0.65883928  0.20728153  0.15054783
   0.65418452  0.53876072  0.14231160
   0.65227127  0.86647081  0.13772297
   0.34867823  0.01830990  0.55273253
   0.35348612  0.35165212  0.55703610
   0.34609944  0.68964606  0.55123460
   0.84098685  0.01876823  0.54123926
   0.85061044  0.35327086  0.55708516
   0.84293050  0.68573606  0.54586685
   0.15448813  0.18449500  0.45171231
   0.15429321  0.51871669  0.45387426
   0.14754210  0.85240334  0.44153824
   0.66015768  0.19000855  0.46581450
   0.65467870  0.51986855  0.45890969
   0.65428138  0.85258400  0.45734260
   0.02627629  0.21058629  0.57351410
   0.02633180  0.54429543  0.57338566
   0.02519922  0.87586963  0.57316989
   0.53123063  0.21417491  0.58928460
   0.52631724  0.54112107  0.58170956
   0.52524859  0.87628770  0.59620666
   0.47247797  0.04346446  0.42197233
   0.47568521  0.37846687  0.40380391
   0.47014603  0.71461481  0.41829240
   0.97817218  0.04456598  0.40636635
   0.97828537  0.37844461  0.40717495
   0.97550458  0.71086454  0.40438685
   0.09878292  0.13928534  0.67070818
   0.09839373  0.47270077  0.67030412
   0.09834734  0.80434459  0.66644645
   0.60410100  0.14282720  0.68463457
   0.59961706  0.46985695  0.67603612
   0.60763645  0.81097347  0.68720257
   0.39294380  0.31178355  0.31374279
   0.39522415  0.64307255  0.32183778
   0.39964589  0.97005182  0.32999519
   0.89471209  0.31168523  0.32288855
   0.89175123  0.64432764  0.31813058
   0.89488149  0.97777480  0.32044053
   0.51350755  0.64750385  0.15132946
   0.51439011  0.97828102  0.14883386
   0.48150712  0.14630999  0.84864652
   0.48102289  0.47823697  0.85641146
   0.98356581  0.14467257  0.85059720
   0.98267013  0.48091164  0.84899658
   0.98327273  0.80949837  0.84717447
   0.37003565  0.21992458  0.37790000
   0.36954424  0.55525225  0.38840303
   0.37855724  0.88292414  0.40200794
   0.87369680  0.22183618  0.38875225
   0.87178695  0.55428839  0.38438114
   0.87391633  0.88740128  0.38599613
   0.12285769  0.04895306  0.60337073
   0.12307896  0.38279086  0.60384584
   0.12077461  0.71636897  0.59747928
   0.62902409  0.05561788  0.61911249
   0.62427920  0.38304380  0.60717201
   0.63120663  0.71997356  0.62301934
   0.43064806  0.18942004  0.02784741
   0.43870437  0.54474503  0.04123361
   0.43750554  0.87995291  0.05696572
   0.93672365  0.19598903  0.03354806
   0.93557793  0.53294522  0.02897500
   0.93817061  0.86605334  0.02516051
   0.05983433  0.04795011  0.93962419
   0.05695630  0.38303113  0.93715012
   0.06046106  0.71215296  0.93473840
   0.55614740  0.04691978  0.96590078
   0.55853629  0.38218194  0.94613636
   0.56242377  0.69558805  0.97310102
   0.27627507  0.21580443  0.96533006
   0.27920279  0.54786480  0.96497273
   0.27711502  0.87946540  0.96396983
   0.78160387  0.21711931  0.97479522
   0.78029138  0.55049098  0.97481763
   0.78481257  0.88807458  0.98106921
   0.21980466  0.04412970  0.03490729
   0.21704625  0.37960455  0.03630278
   0.22080734  0.71319318  0.03446678
   0.71471739  0.05157513  0.03468085
   0.71856016  0.38246718  0.03767071
   0.71699023  0.72039831  0.02771059
   0.36346573  0.14766009  0.62636542
   0.36130130  0.48701510  0.64227194
   0.34343380  0.81680340  0.63321084
   0.86134076  0.14992703  0.63394040
   0.86120319  0.48318371  0.63258660
   0.86088073  0.81652605  0.63240570
   0.15775105  0.98196048  0.37328094
   0.16011089  0.31638554  0.37537670
   0.15761149  0.65006643  0.36895812
   0.63523042  0.98770976  0.36244273
   0.65826458  0.31846398  0.37355125
   0.63434786  0.64923698  0.36861083
   0.07236997  0.19392551  0.69834131
   0.07241173  0.52757525  0.69812268
   0.07216395  0.85889983  0.69685435
   0.57546854  0.19583787  0.71410596
   0.57299375  0.52441740  0.70566028
   0.58393174  0.86705887  0.70734078
   0.42585731  0.02507168  0.29829350
   0.41677022  0.36828941  0.29305723
   0.42524025  0.69605911  0.29305717
   0.91883391  0.03386611  0.29648724
   0.91920090  0.36730933  0.29705456
   0.91604328  0.70037037  0.29462755
Direct configuration= 10000
   0.35958650  0.30700965  0.67028850
   0.36982212  0.63870261  0.80551849
   0.34960942  0.97669857  0.71642129
   0.96410757  0.25111703  0.04494471
   0.80248632  0.61790204  0.89491434
   0.87452793  0.93330455  0.00548494
   0.14123939  0.13074042  0.05208855
   0.16507423  0.49705373  0.09010701
   0.12719773  0.77799018  0.90785838
   0.63455961  0.14451793  0.12484575
   0.65108802  0.45174625  0.28763337
   0.61191081  0.80433700  0.42886802
   0.37743311  0.30126266  0.51070932
   0.35848120  0.63193645  0.61477781
   0.33987633  0.97127367  0.53143784
   0.94608807  0.27513187  0.86658514
   0.77101463  0.63423721  0.70704282
   0.87326999  0.94499366  0.81995080
   0.13399820  0.13085524  0.22747935
   0.18540828  0.48167547  0.28186024
   0.13502998  0.79010203  0.10092399
   0.64586190  0.12679194  0.31302829
   0.64045946  0.44529717  0.45759544
   0.55845135  0.78670023  0.53806941
   0.39090635  0.21752883  0.42736861
   0.37513085  0.54939715  0.53241029
   0.34581625  0.89631307  0.43088211
   0.85661283  0.24002051  0.69911309
   0.80579911  0.58615910  0.58504046
   0.86302968  0.86830103  0.70492479
   0.12999342  0.05998427  0.33748502
   0.16920629  0.40197077  0.37145400
   0.16242930  0.72698134  0.26554309
   0.64818863  0.04495882  0.40877111
   0.63040046  0.36817420  0.55214860
   0.56117135  0.70914316  0.64084245
   0.34616917  0.23093030  0.78867384
   0.37497757  0.57148497  0.94763929
   0.36226194  0.90449512  0.83703749
   0.91045296  0.19890182  0.13732447
   0.85906090  0.55136180  0.01989926
   0.87823632  0.85318185  0.08923938
   0.13941759  0.05826844  0.92672737
   0.13795306  0.43242870  0.94393214
   0.10408613  0.69272589  0.82601077
   0.64990491  0.07112089  0.00669232
   0.64365656  0.38119817  0.14829383
   0.63958314  0.74414086  0.31597629
   0.33010692  0.13011214  0.04799018
   0.31429810  0.45470514  0.17927909
   0.25735151  0.81918708  0.05629765
   0.77130559  0.17079699  0.32667442
   0.86477478  0.49435322  0.40333003
   0.82331936  0.73317323  0.33679126
   0.15500261  0.31067137  0.70399301
   0.23564228  0.66729384  0.62522542
   0.19696877  0.97053848  0.67167255
   0.74990928  0.29308130  0.91675173
   0.57903372  0.62348602  0.02831652
   0.73433017  0.95470507  0.80384961
   0.34742621  0.03962831  0.76793547
   0.33600929  0.35715206  0.74270366
   0.39671922  0.69864738  0.88285957
   0.88760141  0.98894510  0.09483444
   0.02550495  0.29037016  0.13233182
   0.77907786  0.65848959  0.98321134
   0.16118305  0.18898870  0.99721247
   0.15840354  0.56270129  0.05043918
   0.10616639  0.82879947  0.80732046
   0.60205221  0.20074311  0.04978581
   0.65462513  0.51416843  0.22841875
   0.63348139  0.86822336  0.40903159
   0.31827296  0.02754192  0.44478576
   0.37422862  0.35397656  0.42580640
   0.37679821  0.68454778  0.54357615
   0.90209656  0.00040123  0.78520232
   0.99720397  0.31205088  0.81658333
   0.73406082  0.69001770  0.66609085
   0.14413682  0.19172628  0.30123176
   0.20329662  0.53778322  0.37298433
   0.13326428  0.85058800  0.14227965
   0.61006552  0.16144345  0.38879331
   0.64845600  0.50569284  0.54139024
   0.53981444  0.83321596  0.62270282
   0.99141186  0.20276344  0.61149322
   0.06838294  0.51941629  0.54546104
   0.08916062  0.92523002  0.38922593
   0.59849761  0.23456447  0.59984226
   0.58412592  0.57429173  0.74136535
   0.69486473  0.88009435  0.07004772
   0.42151267  0.06459466  0.35314593
   0.45962063  0.37890200  0.11335879
   0.38786846  0.75727912  0.30059324
   0.89375625  0.04766865  0.35349160
   0.87534548  0.36572007  0.22991004
   0.97913541  0.70820965  0.25366075
   0.08347649  0.15850130  0.59698836
   0.00125054  0.49858958  0.34008751
   0.10491042  0.83555286  0.47915488
   0.63899496  0.14319971  0.69918704
   0.66356956  0.51343022  0.90674121
   0.63500270  0.82473813  0.90595146
   0.40199162  0.31248246  0.19172468
   0.32234884  0.67933739  0.23747104
   0.39103512  0.99075636  0.18114975
   0.95546707  0.33852621  0.40757509
   0.97357211  0.64047663  0.40667538
   0.89099458  0.95362172  0.35117328
   0.47866973  0.59423613  0.30913567
   0.54935404  0.93660732  0.04350902
   0.49961010  0.13312823  0.77927684
   0.49870378  0.45590783  0.84708938
   0.99842146  0.95163915  0.59440538
   0.00298621  0.53067606  0.86374469
   0.94415376  0.72918770  0.86867788
   0.39124790  0.21758219  0.25537155
   0.37878047  0.55268442  0.36605165
   0.32731653  0.90382139  0.24257929
   0.87591741  0.21333115  0.55371553
   0.80069227  0.60868833  0.40747824
   0.93290186  0.83867211  0.68457115
   0.14891938  0.07424596  0.52759225
   0.14833661  0.41721680  0.52567766
   0.14691412  0.74556325  0.41659717
   0.68797972  0.04003690  0.59822973
   0.67478988  0.37135828  0.73714010
   0.56516360  0.72021381  0.81096911
   0.41721424  0.17587127  0.86921112
   0.46354331  0.54456875  0.05597123
   0.43765266  0.87933645  0.95588398
   0.95791831  0.13993959  0.21681774
   0.94712854  0.54370231  0.04913886
   0.93036159  0.79651047  0.06366240
   0.06767258  0.01807755  0.83311567
   0.05619313  0.43890118  0.81791569
   0.03837052  0.65945102  0.87054335
   0.56891399  0.03098217  0.89793341
   0.56101315  0.36046676  0.02248360
   0.59237651  0.68061662  0.25381319
   0.26882852  0.22320908  0.81705725
   0.30548766  0.53254398  0.94110420
   0.27525742  0.87491403  0.82552851
   0.82991329  0.22159071  0.14198745
   0.81516704  0.50152734  0.08991624
   0.83363059  0.85091050  0.21176748
   0.22279215  0.04943087  0.90676593
   0.19463051  0.36922165  0.95547698
   0.15425812  0.64974812  0.76664311
   0.73041383  0.04907372  0.00199420
   0.72370754  0.36021323  0.14522511
   0.70031473  0.77026320  0.23867938
   0.40625310  0.15211770  0.51839695
   0.39131687  0.48694789  0.63378897
   0.36218927  0.83036934  0.51872200
   0.77718365  0.23787288  0.70849761
   0.86114578  0.52355427  0.65901248
   0.77955014  0.83344199  0.67484854
   0.11863258  0.98923462  0.27582067
   0.17917878  0.32685691  0.32358907
   0.20030620  0.66330928  0.24868277
   0.60726783  0.98311224  0.29911671
   0.57833330  0.30464078  0.47374170
   0.55903748  0.63447908  0.56126328
   0.06369361  0.21233160  0.62783623
   0.00655323  0.54110462  0.44003457
   0.07476969  0.89331665  0.49837628
   0.61020322  0.19295514  0.72106774
   0.59357585  0.52945680  0.85559413
   0.64179066  0.87971727  0.94140475
   0.41501750  0.05028408  0.21665082
   0.40689316  0.37272755  0.16716772
   0.37149742  0.71407107  0.20719540
   0.89051085  0.00248196  0.43312658
   0.93202073  0.39097263  0.33372811
   0.95122216  0.70106049  0.35551021
