# Supplementary material for: Self-assembled hydrated copper coordination compounds as ionic conductors for room temperature solid-state batteries
Source: Nat Commun. 2024 Feb 5;15:1056. doi: 10.1038/s41467-024-45372-2 (PMC10844207; doi:10.1038/s41467-024-45372-2)
Supplement: Supplementary file 4 — Supplementary Data 1 [file 41467_2024_45372_MOESM4_ESM.zip › Supplementary Data 1/550K-MD.txt]

system - relaxation                     
           1

lattice parameter
    15.032791    0.000000    0.000000
    -0.211707   16.151069    0.000000
    -2.796703   -0.056295    7.001426

atomic information
   C    Cu   H    Li   O 
  48  12  48   7  60

atomic coordinates
Direct configuration=     1
   0.35374600  0.30051383  0.81333327
   0.34590784  0.64269728  0.81000566
   0.34719193  0.97412074  0.81348699
   0.85358751  0.30466694  0.81758243
   0.84801930  0.63817978  0.80849379
   0.85003227  0.97293925  0.80780047
   0.15407190  0.13949817  0.19124016
   0.15101124  0.47470733  0.19042754
   0.15054971  0.80709004  0.18369597
   0.65290797  0.14468829  0.20068569
   0.65102297  0.47595376  0.19419707
   0.64705437  0.80484027  0.19303840
   0.35636160  0.29506215  0.63666266
   0.35046086  0.63412487  0.63504296
   0.35146636  0.96392739  0.63909233
   0.85432672  0.29745960  0.63952804
   0.84868342  0.63025475  0.63063711
   0.84811896  0.96385038  0.62837386
   0.15144512  0.12910421  0.36687541
   0.15116233  0.46355277  0.36829767
   0.14677168  0.79693741  0.35878053
   0.65203834  0.13494156  0.37738675
   0.65031648  0.46538186  0.37072340
   0.64765698  0.79699671  0.37128106
   0.36211059  0.21592242  0.54444754
   0.35956511  0.55362916  0.55412531
   0.35702014  0.88164067  0.55875117
   0.86174703  0.21764645  0.55175638
   0.85967594  0.55034417  0.54729271
   0.85991192  0.88353038  0.54705352
   0.14479633  0.04706315  0.44727752
   0.14590679  0.38113946  0.44875359
   0.14273128  0.71494067  0.44125649
   0.63948160  0.05392200  0.45411086
   0.64504641  0.38263717  0.45003045
   0.63853234  0.71663040  0.45598882
   0.35645118  0.22973165  0.94200033
   0.35641038  0.57261223  0.94470447
   0.35683829  0.90508860  0.95117259
   0.86112666  0.23405190  0.94885832
   0.85838157  0.56876755  0.94460964
   0.86199135  0.90398508  0.94554031
   0.14140609  0.07133513  0.04883938
   0.13803864  0.40655377  0.04772540
   0.14078952  0.73814309  0.04472471
   0.63931215  0.07556701  0.06124346
   0.63985115  0.40752772  0.05306481
   0.63882226  0.73515546  0.05735433
   0.32047048  0.12323317  0.20057997
   0.31573230  0.45984736  0.20879912
   0.31618589  0.79533035  0.20619008
   0.82827550  0.12846580  0.19510920
   0.82630324  0.46048549  0.19450571
   0.82747275  0.79585600  0.18795537
   0.17770934  0.29498482  0.79999512
   0.17862110  0.62838852  0.79276484
   0.17765057  0.95863348  0.79445296
   0.68424553  0.29729319  0.80571926
   0.67670631  0.62609917  0.80793339
   0.67933208  0.96284694  0.80915165
   0.34589011  0.03676980  0.86845595
   0.35274082  0.36147624  0.87606531
   0.34523362  0.70523131  0.86596984
   0.84782410  0.03504932  0.86427355
   0.85511470  0.36612654  0.88010693
   0.84511149  0.69997191  0.86571169
   0.15397555  0.20279969  0.13954437
   0.14783394  0.53819084  0.13789751
   0.14746597  0.87018681  0.12906481
   0.65883928  0.20728153  0.15054783
   0.65418452  0.53876072  0.14231160
   0.65227127  0.86647081  0.13772297
   0.34867823  0.01830990  0.55273253
   0.35348612  0.35165212  0.55703610
   0.34609944  0.68964606  0.55123460
   0.84098685  0.01876823  0.54123926
   0.85061044  0.35327086  0.55708516
   0.84293050  0.68573606  0.54586685
   0.15448813  0.18449500  0.45171231
   0.15429321  0.51871669  0.45387426
   0.14754210  0.85240334  0.44153824
   0.66015768  0.19000855  0.46581450
   0.65467870  0.51986855  0.45890969
   0.65428138  0.85258400  0.45734260
   0.02627629  0.21058629  0.57351410
   0.02633180  0.54429543  0.57338566
   0.02519922  0.87586963  0.57316989
   0.53123063  0.21417491  0.58928460
   0.52631724  0.54112107  0.58170956
   0.52524859  0.87628770  0.59620666
   0.47247797  0.04346446  0.42197233
   0.47568521  0.37846687  0.40380391
   0.47014603  0.71461481  0.41829240
   0.97817218  0.04456598  0.40636635
   0.97828537  0.37844461  0.40717495
   0.97550458  0.71086454  0.40438685
   0.09878292  0.13928534  0.67070818
   0.09839373  0.47270077  0.67030412
   0.09834734  0.80434459  0.66644645
   0.60410100  0.14282720  0.68463457
   0.59961706  0.46985695  0.67603612
   0.60763645  0.81097347  0.68720257
   0.39294380  0.31178355  0.31374279
   0.39522415  0.64307255  0.32183778
   0.39964589  0.97005182  0.32999519
   0.89471209  0.31168523  0.32288855
   0.89175123  0.64432764  0.31813058
   0.89488149  0.97777480  0.32044053
   0.51350755  0.64750385  0.15132946
   0.51439011  0.97828102  0.14883386
   0.48150712  0.14630999  0.84864652
   0.48102289  0.47823697  0.85641146
   0.98356581  0.14467257  0.85059720
   0.98267013  0.48091164  0.84899658
   0.98327273  0.80949837  0.84717447
   0.37003565  0.21992458  0.37790000
   0.36954424  0.55525225  0.38840303
   0.37855724  0.88292414  0.40200794
   0.87369680  0.22183618  0.38875225
   0.87178695  0.55428839  0.38438114
   0.87391633  0.88740128  0.38599613
   0.12285769  0.04895306  0.60337073
   0.12307896  0.38279086  0.60384584
   0.12077461  0.71636897  0.59747928
   0.62902409  0.05561788  0.61911249
   0.62427920  0.38304380  0.60717201
   0.63120663  0.71997356  0.62301934
   0.43064806  0.18942004  0.02784741
   0.43870437  0.54474503  0.04123361
   0.43750554  0.87995291  0.05696572
   0.93672365  0.19598903  0.03354806
   0.93557793  0.53294522  0.02897500
   0.93817061  0.86605334  0.02516051
   0.05983433  0.04795011  0.93962419
   0.05695630  0.38303113  0.93715012
   0.06046106  0.71215296  0.93473840
   0.55614740  0.04691978  0.96590078
   0.55853629  0.38218194  0.94613636
   0.56242377  0.69558805  0.97310102
   0.27627507  0.21580443  0.96533006
   0.27920279  0.54786480  0.96497273
   0.27711502  0.87946540  0.96396983
   0.78160387  0.21711931  0.97479522
   0.78029138  0.55049098  0.97481763
   0.78481257  0.88807458  0.98106921
   0.21980466  0.04412970  0.03490729
   0.21704625  0.37960455  0.03630278
   0.22080734  0.71319318  0.03446678
   0.71471739  0.05157513  0.03468085
   0.71856016  0.38246718  0.03767071
   0.71699023  0.72039831  0.02771059
   0.36346573  0.14766009  0.62636542
   0.36130130  0.48701510  0.64227194
   0.34343380  0.81680340  0.63321084
   0.86134076  0.14992703  0.63394040
   0.86120319  0.48318371  0.63258660
   0.86088073  0.81652605  0.63240570
   0.15775105  0.98196048  0.37328094
   0.16011089  0.31638554  0.37537670
   0.15761149  0.65006643  0.36895812
   0.63523042  0.98770976  0.36244273
   0.65826458  0.31846398  0.37355125
   0.63434786  0.64923698  0.36861083
   0.07236997  0.19392551  0.69834131
   0.07241173  0.52757525  0.69812268
   0.07216395  0.85889983  0.69685435
   0.57546854  0.19583787  0.71410596
   0.57299375  0.52441740  0.70566028
   0.58393174  0.86705887  0.70734078
   0.42585731  0.02507168  0.29829350
   0.41677022  0.36828941  0.29305723
   0.42524025  0.69605911  0.29305717
   0.91883391  0.03386611  0.29648724
   0.91920090  0.36730933  0.29705456
   0.91604328  0.70037037  0.29462755
Direct configuration= 10000
   0.37089869  0.26634057  0.85650958
   0.37768728  0.59419524  0.80121600
   0.35269985  0.94752449  0.82064938
   0.87940020  0.28511685  0.79237749
   0.89298426  0.62409342  0.65853600
   0.76010286  0.94499567  0.73116617
   0.08027748  0.13519621  0.00094172
   0.17289744  0.46118923  0.21640428
   0.14972826  0.82488532  0.11550683
   0.59943915  0.13110212  0.35769102
   0.66641473  0.47001379  0.38961837
   0.57743528  0.78138550  0.20017193
   0.36296806  0.26990388  0.67572497
   0.39736201  0.57540862  0.64304319
   0.36076522  0.91237283  0.66866732
   0.90267328  0.28347621  0.63739942
   0.91863259  0.62532597  0.50001049
   0.76369046  0.93892588  0.56013832
   0.09533291  0.13073149  0.19856395
   0.16365970  0.45448065  0.38872352
   0.16375413  0.77638001  0.28479206
   0.57531765  0.12405078  0.50941682
   0.65254909  0.45753892  0.55220085
   0.58795655  0.78717310  0.39037221
   0.33711371  0.19538306  0.54084585
   0.41869202  0.49789631  0.57147796
   0.34929702  0.82368825  0.62520994
   0.87047548  0.21985903  0.47805345
   0.95061460  0.55428905  0.42704325
   0.84235514  0.89422303  0.51719526
   0.08912681  0.06397776  0.32104783
   0.13996636  0.37681838  0.46375177
   0.15755810  0.68469687  0.28545420
   0.55263138  0.04792138  0.59513790
   0.65836337  0.37607951  0.64695801
   0.60760251  0.71667570  0.51749315
   0.36518949  0.18926231  0.97222152
   0.35477707  0.54049677  0.94441932
   0.31103428  0.91336280  0.95998538
   0.82075883  0.22186644  0.83417573
   0.89468459  0.55481339  0.80663796
   0.80814701  0.89565296  0.89988087
   0.07261687  0.05444901  0.90652635
   0.16083586  0.39440132  0.07416861
   0.11549804  0.78982797  0.91526341
   0.61784283  0.06516069  0.22789452
   0.67592222  0.42155524  0.22958327
   0.59910073  0.70872666  0.12307963
   0.21129161  0.15647605  0.15822101
   0.38547619  0.41077049  0.21025706
   0.28166493  0.82783926  0.26607958
   0.78834431  0.14027952  0.15479455
   0.03073515  0.49035584  0.16265884
   0.83918518  0.80051220  0.18915339
   0.20165590  0.28782365  0.84384544
   0.19939000  0.71275179  0.65675855
   0.18904337  0.97959961  0.66315616
   0.77758683  0.33556645  0.07944242
   0.70041262  0.62303021  0.83041224
   0.62895880  0.95027754  0.98534326
   0.35508252  0.01392066  0.83749179
   0.36994561  0.32826339  0.93007059
   0.37622998  0.65736637  0.82938553
   0.69848021  0.97322103  0.75608415
   0.89744051  0.34054279  0.89277461
   0.87859274  0.68240883  0.69600148
   0.05205084  0.19114421  0.91123329
   0.20564118  0.51393922  0.18047055
   0.14179360  0.89118199  0.09614721
   0.61238383  0.19805516  0.32987598
   0.67027902  0.53695340  0.35071094
   0.55856784  0.84156219  0.12242946
   0.39111849  0.93887196  0.56809477
   0.35883753  0.33415599  0.59819373
   0.40942898  0.62709047  0.56735959
   0.70242070  0.95587037  0.43355062
   0.94366292  0.34133633  0.62812342
   0.92658234  0.68454583  0.43203950
   0.07526757  0.18903051  0.24889163
   0.19012616  0.51020049  0.48557510
   0.14395093  0.80943459  0.39616668
   0.58580674  0.17844048  0.59843321
   0.64863282  0.51242226  0.63342259
   0.57410800  0.84974113  0.43226678
   0.11900037  0.15726444  0.67295295
   0.10458942  0.61895227  0.84574286
   0.98499139  0.88866932  0.41744161
   0.60696959  0.26881817  0.79471847
   0.61042577  0.58862381  0.08075546
   0.52487402  0.84286678  0.73880600
   0.34626383  0.06636974  0.41987821
   0.39380356  0.29134737  0.36865198
   0.41523872  0.75057887  0.19390230
   0.82870315  0.08363672  0.92450537
   0.96215904  0.33407058  0.18966432
   0.95802062  0.73829747  0.10651692
   0.10409204  0.22500519  0.53031048
   0.18461865  0.57682295  0.79471003
   0.02157012  0.81255835  0.56060693
   0.55595285  0.29588883  0.92378522
   0.70180056  0.51300957  0.03394829
   0.60494684  0.80117976  0.92063621
   0.50841136  0.30080696  0.40486739
   0.30843685  0.72646341  0.07383108
   0.26636554  0.00312231  0.29963502
   0.93896962  0.41743864  0.32201995
   0.91338658  0.65719744  0.16160724
   0.92206507  0.05204786  0.12370609
   0.45338837  0.60605485  0.30408961
   0.43199034  0.00462972  0.26266017
   0.49657838  0.13363398  0.85371081
   0.52712562  0.45979177  0.91436220
   0.96047405  0.04907226  0.51949197
   0.03620264  0.47061302  0.76565888
   0.97570249  0.89861209  0.85463868
   0.28585581  0.21710226  0.37581464
   0.42599913  0.50940676  0.40394701
   0.37582116  0.80162561  0.49057687
   0.79855990  0.23589740  0.32361560
   0.96193464  0.56144580  0.26461636
   0.92700849  0.93734327  0.55438396
   0.01034005  0.02656888  0.30261643
   0.15894092  0.38524256  0.65013247
   0.18882614  0.65069221  0.44263658
   0.56560412  0.04610616  0.77841470
   0.70674405  0.38662756  0.82327477
   0.69330611  0.71794039  0.61846846
   0.42521382  0.13209115  0.01624143
   0.41854266  0.48304604  0.03108931
   0.35953004  0.88154043  0.12970873
   0.80546351  0.14981070  0.75339219
   0.97164527  0.52364476  0.90314539
   0.87634028  0.84846243  0.90552954
   0.05968848  0.98997712  0.98261832
   0.08186533  0.37105492  0.94961582
   0.03034158  0.81041234  0.82169800
   0.55036297  0.00617334  0.17173370
   0.75935047  0.42697034  0.21158200
   0.59085482  0.63508317  0.17736256
   0.28963388  0.19653476  0.01872833
   0.28121806  0.55030321  0.97610178
   0.22243565  0.92891170  0.90251374
   0.78948446  0.22918282  0.97243352
   0.82191085  0.55926154  0.86121974
   0.77327345  0.89142160  0.03128410
   0.07781270  0.06074071  0.74002616
   0.24535034  0.37168587  0.05832759
   0.17668835  0.76453547  0.85552709
   0.69462206  0.06134501  0.18306459
   0.59725224  0.38523465  0.11067474
   0.61989127  0.71494754  0.97772065
   0.36584393  0.12090158  0.59287244
   0.44236626  0.42946385  0.66632216
   0.31968060  0.77815116  0.72134243
   0.92141155  0.15887682  0.48764523
   0.96643395  0.47766414  0.51438693
   0.82014904  0.82741500  0.42900427
   0.16819018  0.04250602  0.44398172
   0.12001927  0.31228898  0.37121648
   0.12359356  0.64149078  0.13443355
   0.52296584  0.98218920  0.50095051
   0.62160484  0.31017212  0.56059559
   0.54245664  0.66813818  0.53520406
   0.14664008  0.20652147  0.65684212
   0.11559099  0.58723248  0.74272898
   0.03484524  0.84533814  0.45435494
   0.57920489  0.24323159  0.87706840
   0.63906547  0.54534620  0.95475215
   0.58161330  0.85311391  0.85879674
   0.31345361  0.03867942  0.28657153
   0.44186448  0.29204514  0.31524391
   0.36955978  0.70204286  0.15156850
   0.85223809  0.05453013  0.04540499
   0.92499953  0.38766123  0.18935303
   0.89515056  0.71241937  0.09316779
