# Supplementary material for: Self-assembled hydrated copper coordination compounds as ionic conductors for room temperature solid-state batteries
Source: Nat Commun. 2024 Feb 5;15:1056. doi: 10.1038/s41467-024-45372-2 (PMC10844207; doi:10.1038/s41467-024-45372-2)
Supplement: Supplementary file 4 — Supplementary Data 1 [file 41467_2024_45372_MOESM4_ESM.zip › Supplementary Data 1/650K-MD.txt]

system - relaxation                     
           1

lattice parameter
    15.032791    0.000000    0.000000
    -0.211707   16.151069    0.000000
    -2.796703   -0.056295    7.001426

atomic information
   C    Cu   H    Li   O 
  48  12  48   7  60

atomic coordinates
Direct configuration=     1
   0.32883458  0.27489926  0.71630507
   0.38352204  0.61387184  0.93534802
   0.40502750  0.95032497  0.79521837
   0.90696328  0.25185417  0.75574644
   0.84380204  0.66010270  0.59442299
   0.82816855  0.91783240  0.92182404
   0.10921617  0.10734847  0.95346506
   0.13781958  0.47334630  0.15289049
   0.12181965  0.80491451  0.05792215
   0.65501847  0.16602617  0.37346495
   0.67765058  0.45358136  0.46847182
   0.58418931  0.78785879  0.40700908
   0.36751270  0.25925628  0.57725393
   0.36744446  0.60751715  0.73230818
   0.38807806  0.94482691  0.60374922
   0.90962175  0.25815977  0.58174984
   0.86338232  0.63827560  0.44065866
   0.81769271  0.95254157  0.74206716
   0.12709724  0.11248891  0.15337992
   0.13538386  0.46842088  0.33186675
   0.11637273  0.78585920  0.23628586
   0.63570580  0.16197589  0.52904627
   0.65832783  0.45633986  0.62917645
   0.57673248  0.78406530  0.58065679
   0.39795928  0.18377007  0.50628530
   0.36476093  0.51517757  0.65365727
   0.35946181  0.86130050  0.49008691
   0.87030082  0.18311534  0.44148174
   0.85696770  0.55511918  0.35434583
   0.81661272  0.91131432  0.56841595
   0.15977779  0.04496674  0.30079928
   0.11651300  0.39273984  0.40983715
   0.15175323  0.70606123  0.33735326
   0.62800974  0.08111894  0.62539678
   0.65369002  0.38380151  0.75274311
   0.58997101  0.71652127  0.71410860
   0.32664394  0.21286931  0.85816956
   0.37124307  0.54684063  0.05677646
   0.39571123  0.88165911  0.90238086
   0.86325155  0.20096802  0.85960230
   0.82567870  0.59753032  0.73228510
   0.84740159  0.82860783  0.98123051
   0.12400732  0.03123199  0.84181931
   0.12266422  0.40517701  0.00979770
   0.12576110  0.73692368  0.91735503
   0.63182634  0.09656925  0.22882313
   0.66525832  0.38831909  0.30431545
   0.61094081  0.72098732  0.30180100
   0.23764428  0.15992114  0.10927022
   0.31120205  0.42440425  0.29206463
   0.34366346  0.77013644  0.13462402
   0.76447150  0.13586348  0.03275022
   0.81554300  0.49044180  0.99363330
   0.73266577  0.85827386  0.20859109
   0.15760519  0.30505966  0.75011652
   0.25477745  0.68078857  0.73787346
   0.27248995  0.00006092  0.64310251
   0.78820457  0.30409737  0.12006999
   0.73343695  0.66077835  0.06395385
   0.67701200  0.95053023  0.74714956
   0.43950696  0.99695626  0.88514988
   0.30625985  0.33546063  0.70881024
   0.42182556  0.66547120  0.03598209
   0.83827862  0.95355514  0.03692516
   0.92585867  0.30442019  0.86145380
   0.84094811  0.73261196  0.61328044
   0.05656815  0.15523279  0.88997173
   0.14665699  0.53798136  0.10248536
   0.10015962  0.86253565  0.99017765
   0.68839688  0.22521230  0.33031906
   0.69652441  0.51595783  0.43267187
   0.58030909  0.85038493  0.32515930
   0.41999336  0.99186412  0.55689015
   0.36497335  0.30803275  0.47297404
   0.39362251  0.65457601  0.66578181
   0.84048456  0.02011328  0.73680050
   0.94216939  0.30989153  0.54088882
   0.88269236  0.67917943  0.34669189
   0.10740468  0.17470346  0.20132844
   0.14461043  0.51612484  0.44282876
   0.10632126  0.84076345  0.30656158
   0.65634207  0.21745996  0.61603574
   0.66584576  0.51414636  0.70223677
   0.55312924  0.84320927  0.59624155
   0.10343193  0.26026425  0.40767031
   0.15724612  0.53688307  0.79575547
   0.14299773  0.82410619  0.60919552
   0.58635539  0.29710331  0.09339121
   0.56180402  0.58065622  0.84476369
   0.62410346  0.95527513  0.08642626
   0.37335407  0.97206281  0.30686260
   0.45983208  0.36136712  0.26889943
   0.41746640  0.68071104  0.37782557
   0.02821864  0.99070258  0.32245827
   0.92526937  0.43333603  0.28850207
   0.98989440  0.65598978  0.10570301
   0.12682505  0.16578493  0.48047373
   0.07998672  0.58806194  0.66609772
   0.08202842  0.90997894  0.63401526
   0.57738037  0.27125972  0.88703978
   0.57897936  0.58205569  0.06973181
   0.56025593  0.87821045  0.98711370
   0.38011485  0.28928727  0.26101923
   0.28603923  0.66272992  0.29173014
   0.33947046  0.99031395  0.07860563
   0.96117095  0.37351171  0.14196882
   0.02753650  0.57791220  0.21187656
   0.98686118  0.06953890  0.23461749
   0.51268545  0.58393574  0.41329227
   0.44263912  0.10514402  0.22773279
   0.49891501  0.14795385  0.89985396
   0.50642681  0.46743326  0.01351589
   0.94944333  0.01441239  0.52953226
   0.98862260  0.47939156  0.69326430
   0.95729014  0.80212351  0.76863206
   0.37869682  0.19378797  0.31376634
   0.33896159  0.51379084  0.47142705
   0.40064356  0.85473579  0.36339988
   0.86400888  0.20433344  0.26874613
   0.78695711  0.55162653  0.18861807
   0.88442933  0.86973404  0.54214758
   0.20841622  0.07973573  0.46295792
   0.14388024  0.38887584  0.58117729
   0.15301128  0.69929761  0.50662811
   0.68369930  0.07703101  0.81491359
   0.71869865  0.38950583  0.92648885
   0.65798025  0.73165893  0.86847316
   0.37878921  0.15252415  0.93282043
   0.44324456  0.50816890  0.18121111
   0.46994355  0.83769998  0.97020128
   0.89602737  0.14161900  0.96200632
   0.87518798  0.53208061  0.76132695
   0.88769648  0.78454458  0.90154511
   0.04767455  0.99154074  0.75433402
   0.03950556  0.39970586  0.88616403
   0.04915990  0.70623147  0.82463328
   0.54969571  0.06697133  0.17222021
   0.58794359  0.37810375  0.16415204
   0.58199088  0.64576223  0.28127698
   0.26115717  0.23170399  0.91988738
   0.28352992  0.52908847  0.01651049
   0.32243328  0.86263623  0.94486820
   0.78999665  0.23848523  0.87249631
   0.77065976  0.61068277  0.81800783
   0.81381321  0.80420562  0.10765069
   0.21120758  0.02210971  0.85194348
   0.20084476  0.37006791  0.00364524
   0.21242095  0.73072650  0.90858150
   0.69497689  0.07383613  0.16745606
   0.74587672  0.35949795  0.32665322
   0.68543914  0.73964582  0.24709876
   0.44726698  0.12666640  0.58793733
   0.40608012  0.45774775  0.77022148
   0.30012133  0.80909399  0.51285807
   0.85486698  0.11039979  0.48686886
   0.90051376  0.49054102  0.42501616
   0.73947960  0.92577757  0.41630864
   0.14021582  0.97134807  0.26272687
   0.08058180  0.34226186  0.27591411
   0.18678484  0.64965905  0.25010401
   0.57593512  0.01806513  0.54706026
   0.59554668  0.32265467  0.69943385
   0.54047207  0.65415013  0.65012635
   0.11764475  0.22277183  0.52630271
   0.09968889  0.52598388  0.69515973
   0.08083566  0.85004897  0.59598412
   0.58098803  0.24267971  0.00385548
   0.57592454  0.54439285  0.95491315
   0.61438277  0.91706501  0.97991614
   0.36590332  0.02030280  0.21794918
   0.38826092  0.35098272  0.21668824
   0.35418602  0.66773381  0.27197283
   0.96886823  0.01917720  0.30201487
   0.90615733  0.39980303  0.14949280
   0.97283758  0.61098955  0.19374579
Direct configuration= 10000
   0.35809428  0.27861255  0.57694540
   0.32825832  0.64029861  0.68386171
   0.40042891  0.91450489  0.75285482
   0.96498350  0.25701911  0.04959544
   0.86664439  0.62661395  0.82013712
   0.82685980  0.89956784  0.17932545
   0.15451071  0.14548700  0.95696979
   0.10630352  0.45171411  0.00696471
   0.09738583  0.83661051  0.87609398
   0.68298810  0.12681408  0.44731220
   0.58402383  0.42589589  0.41360646
   0.55191109  0.74403294  0.39697081
   0.40836552  0.28129511  0.46604251
   0.36533155  0.61510925  0.55811654
   0.36148355  0.92499958  0.55473709
   0.96287246  0.26966351  0.86748630
   0.84944349  0.61831552  0.62589405
   0.82163081  0.93647764  0.00900855
   0.18083367  0.14690875  0.15399913
   0.11786243  0.46417014  0.19612335
   0.11364420  0.79371165  0.04975945
   0.66979136  0.07951073  0.59201172
   0.61431942  0.43169447  0.60801054
   0.56063036  0.74343985  0.58712631
   0.45412663  0.20450893  0.41202339
   0.37724284  0.53232363  0.47547303
   0.30421378  0.86097795  0.42684052
   0.91845214  0.21776261  0.69080314
   0.83429203  0.54120571  0.52123408
   0.83534850  0.89117061  0.85208299
   0.21367010  0.06874455  0.28154817
   0.17655604  0.42080089  0.37960834
   0.11245676  0.70039698  0.06728965
   0.65214990  0.98962206  0.58385234
   0.68697692  0.37458230  0.72805344
   0.61313179  0.67844874  0.74143278
   0.34589142  0.22887373  0.73175359
   0.30335251  0.58903814  0.83931214
   0.37666240  0.85053952  0.86949006
   0.93396257  0.17792608  0.10937975
   0.86404026  0.55316251  0.93522333
   0.84634890  0.81934365  0.26890695
   0.15339783  0.05592642  0.86599620
   0.14926875  0.38373363  0.93625334
   0.07953815  0.81804708  0.65224570
   0.66303891  0.10357749  0.23765092
   0.62538634  0.36260297  0.30387110
   0.59704158  0.67536611  0.31774298
   0.28145253  0.20514629  0.05495484
   0.20212017  0.54433963  0.09252993
   0.23219908  0.83175665  0.04174393
   0.85106901  0.11250298  0.39198183
   0.72311111  0.47321636  0.10706293
   0.70973732  0.78858674  0.51812617
   0.15226017  0.29768354  0.61380187
   0.17688869  0.71506549  0.44217451
   0.28611396  0.00232126  0.66011695
   0.83775286  0.29827700  0.88702687
   0.75679552  0.65108939  0.14803621
   0.69891162  0.92085268  0.98273069
   0.46818960  0.94952993  0.85662899
   0.30947778  0.33067541  0.55124714
   0.32408078  0.70239124  0.71254297
   0.81730924  0.94143269  0.28636785
   0.00629162  0.30633935  0.15660789
   0.88188783  0.68632937  0.88998051
   0.10937449  0.18688614  0.85966687
   0.04788266  0.48815864  0.88792734
   0.07366854  0.89803119  0.90400532
   0.69410098  0.19259909  0.45936519
   0.53257066  0.46935123  0.31183014
   0.50835255  0.78823494  0.28370173
   0.40699764  0.96734288  0.50191335
   0.40456766  0.33918904  0.38407180
   0.38469030  0.66080415  0.47255662
   0.81723834  0.00034061  0.01446164
   0.99709308  0.32429935  0.84623542
   0.85169592  0.67992188  0.55306753
   0.16344463  0.19163957  0.24190407
   0.06984598  0.51052944  0.22416704
   0.08695031  0.82595781  0.14894266
   0.67432143  0.10560661  0.72239405
   0.56843382  0.47270622  0.66157688
   0.52971440  0.79802728  0.64732304
   0.10590356  0.10903584  0.52653618
   0.13146690  0.51198708  0.59933104
   0.12201305  0.94543225  0.21356146
   0.63044469  0.28736997  0.92407100
   0.57441834  0.55199963  0.08557570
   0.63451149  0.90596598  0.22271909
   0.35933762  0.00155450  0.17183122
   0.37313485  0.38649246  0.14782591
   0.40751448  0.71792411  0.10531897
   0.99343253  0.00539449  0.38896870
   0.94259030  0.44640514  0.19814960
   0.99016160  0.66686540  0.34924413
   0.00461572  0.15864151  0.42467221
   0.08485580  0.56938293  0.67273485
   0.03710913  0.92809385  0.29465664
   0.70870719  0.23006720  0.91914340
   0.55720407  0.56066426  0.87440578
   0.54996445  0.84308377  0.06347068
   0.45717339  0.33060481  0.13965687
   0.31921914  0.68859183  0.15505448
   0.46575476  0.96942896  0.24799522
   0.97886652  0.45124054  0.44428461
   0.06600018  0.59701429  0.42525649
   0.00400033  0.03011704  0.60281246
   0.42917406  0.57473134  0.19906165
   0.44598590  0.12108009  0.06755135
   0.54745931  0.13346171  0.83256979
   0.44214121  0.47498200  0.85616723
   0.96711633  0.03527474  0.90388184
   0.86257860  0.36475495  0.44602128
   0.89774617  0.92013514  0.55571179
   0.41406168  0.19171406  0.23005702
   0.34685542  0.52247592  0.29577704
   0.33798400  0.84096555  0.28578679
   0.88418539  0.25614347  0.53483348
   0.79277805  0.55313417  0.33643366
   0.88983379  0.92525602  0.77523029
   0.21597003  0.07976820  0.45138937
   0.22581997  0.46330328  0.51689223
   0.18389000  0.66021744  0.20950696
   0.62507449  0.96156621  0.71571331
   0.74175853  0.38261136  0.91681073
   0.65990642  0.70919468  0.90772359
   0.40302628  0.16529772  0.80808132
   0.36585381  0.53760651  0.92810970
   0.44109149  0.81009734  0.00007882
   0.97086347  0.11299247  0.08834801
   0.92318042  0.49825273  0.98200575
   0.87047221  0.75940457  0.20163289
   0.07355769  0.01967683  0.81424761
   0.13003303  0.38694806  0.75124288
   0.12489635  0.75795074  0.62872285
   0.57824312  0.11566013  0.10243929
   0.59443246  0.28802798  0.28259371
   0.55534490  0.60890099  0.24572849
   0.28690128  0.24916158  0.80955243
   0.22855805  0.60028924  0.87711245
   0.29124429  0.83678227  0.85716240
   0.86877709  0.19685796  0.18811410
   0.78371797  0.55492460  0.97000805
   0.82631260  0.80788037  0.42260677
   0.21332779  0.02338755  0.81509643
   0.19947376  0.32831640  0.05239871
   0.02440960  0.86175454  0.51102705
   0.73151493  0.07217457  0.19019421
   0.69233898  0.37871900  0.23849284
   0.66960535  0.70616103  0.29191623
   0.51533249  0.15413478  0.51062595
   0.42150230  0.47510215  0.59449660
   0.22940013  0.82789812  0.44347058
   0.91046157  0.14066063  0.70220396
   0.86913464  0.47342051  0.60840095
   0.79284880  0.81987421  0.79712256
   0.23403700  0.00355674  0.20619640
   0.14863966  0.34234504  0.38077060
   0.06066500  0.65446910  0.94330854
   0.64762945  0.94016861  0.44261694
   0.72647328  0.32189680  0.65268618
   0.59467929  0.60048904  0.68276372
   0.07055236  0.16386284  0.52035305
   0.06737328  0.53080873  0.56723551
   0.04901015  0.95521903  0.19500407
   0.65242846  0.22904649  0.95166642
   0.56700762  0.51405941  0.96877173
   0.61351483  0.87282897  0.09470376
   0.41545042  0.99918423  0.14792136
   0.41923486  0.38327543  0.08531080
   0.37789723  0.67225988  0.14694966
   0.95673409  0.01869358  0.46743079
   0.93256597  0.42245148  0.32718032
   0.03865268  0.64101280  0.30852940
