# Supplementary material for: Self-assembled hydrated copper coordination compounds as ionic conductors for room temperature solid-state batteries
Source: Nat Commun. 2024 Feb 5;15:1056. doi: 10.1038/s41467-024-45372-2 (PMC10844207; doi:10.1038/s41467-024-45372-2)
Supplement: Supplementary file 4 — Supplementary Data 1 [file 41467_2024_45372_MOESM4_ESM.zip › Supplementary Data 1/750K-MD.txt]

system - relaxation                     
           1

lattice parameter
    15.032791    0.000000    0.000000
    -0.211707   16.151069    0.000000
    -2.796703   -0.056295    7.001426

atomic information
   C    Cu   H    Li   O  
  48  12  48   7  60

atomic coordinates
Direct configuration=     1
   0.35374600  0.30051383  0.81333327
   0.34590784  0.64269728  0.81000566
   0.34719193  0.97412074  0.81348699
   0.85358751  0.30466694  0.81758243
   0.84801930  0.63817978  0.80849379
   0.85003227  0.97293925  0.80780047
   0.15407190  0.13949817  0.19124016
   0.15101124  0.47470733  0.19042754
   0.15054971  0.80709004  0.18369597
   0.65290797  0.14468829  0.20068569
   0.65102297  0.47595376  0.19419707
   0.64705437  0.80484027  0.19303840
   0.35636160  0.29506215  0.63666266
   0.35046086  0.63412487  0.63504296
   0.35146636  0.96392739  0.63909233
   0.85432672  0.29745960  0.63952804
   0.84868342  0.63025475  0.63063711
   0.84811896  0.96385038  0.62837386
   0.15144512  0.12910421  0.36687541
   0.15116233  0.46355277  0.36829767
   0.14677168  0.79693741  0.35878053
   0.65203834  0.13494156  0.37738675
   0.65031648  0.46538186  0.37072340
   0.64765698  0.79699671  0.37128106
   0.36211059  0.21592242  0.54444754
   0.35956511  0.55362916  0.55412531
   0.35702014  0.88164067  0.55875117
   0.86174703  0.21764645  0.55175638
   0.85967594  0.55034417  0.54729271
   0.85991192  0.88353038  0.54705352
   0.14479633  0.04706315  0.44727752
   0.14590679  0.38113946  0.44875359
   0.14273128  0.71494067  0.44125649
   0.63948160  0.05392200  0.45411086
   0.64504641  0.38263717  0.45003045
   0.63853234  0.71663040  0.45598882
   0.35645118  0.22973165  0.94200033
   0.35641038  0.57261223  0.94470447
   0.35683829  0.90508860  0.95117259
   0.86112666  0.23405190  0.94885832
   0.85838157  0.56876755  0.94460964
   0.86199135  0.90398508  0.94554031
   0.14140609  0.07133513  0.04883938
   0.13803864  0.40655377  0.04772540
   0.14078952  0.73814309  0.04472471
   0.63931215  0.07556701  0.06124346
   0.63985115  0.40752772  0.05306481
   0.63882226  0.73515546  0.05735433
   0.32047048  0.12323317  0.20057997
   0.31573230  0.45984736  0.20879912
   0.31618589  0.79533035  0.20619008
   0.82827550  0.12846580  0.19510920
   0.82630324  0.46048549  0.19450571
   0.82747275  0.79585600  0.18795537
   0.17770934  0.29498482  0.79999512
   0.17862110  0.62838852  0.79276484
   0.17765057  0.95863348  0.79445296
   0.68424553  0.29729319  0.80571926
   0.67670631  0.62609917  0.80793339
   0.67933208  0.96284694  0.80915165
   0.34589011  0.03676980  0.86845595
   0.35274082  0.36147624  0.87606531
   0.34523362  0.70523131  0.86596984
   0.84782410  0.03504932  0.86427355
   0.85511470  0.36612654  0.88010693
   0.84511149  0.69997191  0.86571169
   0.15397555  0.20279969  0.13954437
   0.14783394  0.53819084  0.13789751
   0.14746597  0.87018681  0.12906481
   0.65883928  0.20728153  0.15054783
   0.65418452  0.53876072  0.14231160
   0.65227127  0.86647081  0.13772297
   0.34867823  0.01830990  0.55273253
   0.35348612  0.35165212  0.55703610
   0.34609944  0.68964606  0.55123460
   0.84098685  0.01876823  0.54123926
   0.85061044  0.35327086  0.55708516
   0.84293050  0.68573606  0.54586685
   0.15448813  0.18449500  0.45171231
   0.15429321  0.51871669  0.45387426
   0.14754210  0.85240334  0.44153824
   0.66015768  0.19000855  0.46581450
   0.65467870  0.51986855  0.45890969
   0.65428138  0.85258400  0.45734260
   0.02627629  0.21058629  0.57351410
   0.02633180  0.54429543  0.57338566
   0.02519922  0.87586963  0.57316989
   0.53123063  0.21417491  0.58928460
   0.52631724  0.54112107  0.58170956
   0.52524859  0.87628770  0.59620666
   0.47247797  0.04346446  0.42197233
   0.47568521  0.37846687  0.40380391
   0.47014603  0.71461481  0.41829240
   0.97817218  0.04456598  0.40636635
   0.97828537  0.37844461  0.40717495
   0.97550458  0.71086454  0.40438685
   0.09878292  0.13928534  0.67070818
   0.09839373  0.47270077  0.67030412
   0.09834734  0.80434459  0.66644645
   0.60410100  0.14282720  0.68463457
   0.59961706  0.46985695  0.67603612
   0.60763645  0.81097347  0.68720257
   0.39294380  0.31178355  0.31374279
   0.39522415  0.64307255  0.32183778
   0.39964589  0.97005182  0.32999519
   0.89471209  0.31168523  0.32288855
   0.89175123  0.64432764  0.31813058
   0.89488149  0.97777480  0.32044053
   0.51350755  0.64750385  0.15132946
   0.51439011  0.97828102  0.14883386
   0.48150712  0.14630999  0.84864652
   0.48102289  0.47823697  0.85641146
   0.98356581  0.14467257  0.85059720
   0.98267013  0.48091164  0.84899658
   0.98327273  0.80949837  0.84717447
   0.37003565  0.21992458  0.37790000
   0.36954424  0.55525225  0.38840303
   0.37855724  0.88292414  0.40200794
   0.87369680  0.22183618  0.38875225
   0.87178695  0.55428839  0.38438114
   0.87391633  0.88740128  0.38599613
   0.12285769  0.04895306  0.60337073
   0.12307896  0.38279086  0.60384584
   0.12077461  0.71636897  0.59747928
   0.62902409  0.05561788  0.61911249
   0.62427920  0.38304380  0.60717201
   0.63120663  0.71997356  0.62301934
   0.43064806  0.18942004  0.02784741
   0.43870437  0.54474503  0.04123361
   0.43750554  0.87995291  0.05696572
   0.93672365  0.19598903  0.03354806
   0.93557793  0.53294522  0.02897500
   0.93817061  0.86605334  0.02516051
   0.05983433  0.04795011  0.93962419
   0.05695630  0.38303113  0.93715012
   0.06046106  0.71215296  0.93473840
   0.55614740  0.04691978  0.96590078
   0.55853629  0.38218194  0.94613636
   0.56242377  0.69558805  0.97310102
   0.27627507  0.21580443  0.96533006
   0.27920279  0.54786480  0.96497273
   0.27711502  0.87946540  0.96396983
   0.78160387  0.21711931  0.97479522
   0.78029138  0.55049098  0.97481763
   0.78481257  0.88807458  0.98106921
   0.21980466  0.04412970  0.03490729
   0.21704625  0.37960455  0.03630278
   0.22080734  0.71319318  0.03446678
   0.71471739  0.05157513  0.03468085
   0.71856016  0.38246718  0.03767071
   0.71699023  0.72039831  0.02771059
   0.36346573  0.14766009  0.62636542
   0.36130130  0.48701510  0.64227194
   0.34343380  0.81680340  0.63321084
   0.86134076  0.14992703  0.63394040
   0.86120319  0.48318371  0.63258660
   0.86088073  0.81652605  0.63240570
   0.15775105  0.98196048  0.37328094
   0.16011089  0.31638554  0.37537670
   0.15761149  0.65006643  0.36895812
   0.63523042  0.98770976  0.36244273
   0.65826458  0.31846398  0.37355125
   0.63434786  0.64923698  0.36861083
   0.07236997  0.19392551  0.69834131
   0.07241173  0.52757525  0.69812268
   0.07216395  0.85889983  0.69685435
   0.57546854  0.19583787  0.71410596
   0.57299375  0.52441740  0.70566028
   0.58393174  0.86705887  0.70734078
   0.42585731  0.02507168  0.29829350
   0.41677022  0.36828941  0.29305723
   0.42524025  0.69605911  0.29305717
   0.91883391  0.03386611  0.29648724
   0.91920090  0.36730933  0.29705456
   0.91604328  0.70037037  0.29462755
Direct configuration= 10000
   0.41343175  0.26457761  0.57884086
   0.28333826  0.61749513  0.68062376
   0.37685465  0.93964140  0.61992816
   0.94263677  0.27955801  0.24752467
   0.81060578  0.57911090  0.83138559
   0.86397292  0.91998536  0.96240824
   0.11949231  0.09755864  0.87917081
   0.10606162  0.40394335  0.94305221
   0.09908310  0.82446952  0.84439042
   0.67358150  0.12101646  0.31318906
   0.58477042  0.43277782  0.68295594
   0.62405916  0.76235221  0.51429076
   0.44530145  0.22560959  0.44764246
   0.28177601  0.58568682  0.51144287
   0.38278665  0.92944199  0.43255232
   0.94630786  0.24431029  0.08918321
   0.86920421  0.58642085  0.73953490
   0.88918773  0.96258585  0.84443360
   0.14825572  0.10768164  0.07000641
   0.15243593  0.37510295  0.12824783
   0.13782911  0.80810250  0.03341735
   0.65373587  0.08911680  0.45663900
   0.62031059  0.36311387  0.77945715
   0.57531863  0.76451216  0.64100750
   0.43332916  0.13570501  0.40945324
   0.29995807  0.49886136  0.45305922
   0.35039756  0.86098343  0.30313398
   0.89187230  0.17732413  0.96969194
   0.91113641  0.52645374  0.66995975
   0.87366553  0.93923580  0.64274130
   0.20359297  0.03916480  0.20561563
   0.22502339  0.30560922  0.18206903
   0.13709738  0.72681115  0.13580467
   0.63064578  0.00324626  0.48210487
   0.65656237  0.28705241  0.73422905
   0.56000507  0.69423089  0.75334580
   0.39762143  0.22441524  0.74146544
   0.29971974  0.56605009  0.84981557
   0.37255709  0.87124176  0.73715328
   0.86502994  0.26183086  0.31804234
   0.79430099  0.50399177  0.92162961
   0.85573060  0.82806823  0.00090762
   0.17863625  0.05726678  0.79751593
   0.09073688  0.36009143  0.76760371
   0.07101072  0.77818442  0.64757075
   0.69708769  0.06771461  0.16846569
   0.58543640  0.44270563  0.49095581
   0.65313383  0.69143553  0.41179079
   0.33004435  0.18628591  0.99801762
   0.20958013  0.47706489  0.06139707
   0.23929128  0.83708920  0.93190194
   0.78889606  0.15299340  0.57003419
   0.78569870  0.38931406  0.62442100
   0.77162499  0.89700321  0.23956468
   0.19950468  0.31982367  0.53980993
   0.15236046  0.63984201  0.48203482
   0.23524624  0.96208214  0.55899836
   0.80193069  0.45352203  0.27400060
   0.69095313  0.61281479  0.11134525
   0.75531611  0.05963672  0.82088154
   0.40793806  0.99753427  0.67170732
   0.37538699  0.32614902  0.53342802
   0.32084276  0.67845243  0.71139611
   0.88806331  0.94770765  0.10925913
   0.98112283  0.34170138  0.29398499
   0.77913837  0.63399765  0.89125761
   0.07746658  0.14685625  0.79933910
   0.04489576  0.43948042  0.93622801
   0.07608435  0.88940390  0.80321440
   0.65848680  0.18358298  0.25427637
   0.54793311  0.47493238  0.75040980
   0.65041529  0.82234981  0.48527644
   0.38030999  0.98282666  0.35054079
   0.45468486  0.25965789  0.32992208
   0.29566927  0.63422034  0.41605260
   0.91723045  0.02459754  0.88031816
   0.98512155  0.27883913  0.01404160
   0.89502861  0.64882834  0.75721228
   0.13663986  0.16039574  0.14758393
   0.11365235  0.38142574  0.22688622
   0.17854344  0.85620577  0.14524812
   0.61618699  0.11991255  0.52888929
   0.64021819  0.37375975  0.94498993
   0.56290384  0.82738783  0.68225697
   0.09086179  0.23137160  0.62265122
   0.96717179  0.63553845  0.18194241
   0.09827071  0.85542022  0.32222479
   0.48304330  0.31532454  0.04149455
   0.49482816  0.55490558  0.01787547
   0.62158712  0.90513811  0.92082862
   0.40890866  0.03598475  0.12342907
   0.34045130  0.34825285  0.94961102
   0.33980414  0.68021126  0.15283525
   0.03947823  0.11326318  0.41366592
   0.03966009  0.54598239  0.40409746
   0.84491694  0.73259132  0.47169430
   0.17216755  0.16701513  0.54470987
   0.90457505  0.64004209  0.30288214
   0.10510707  0.93595686  0.18718566
   0.59224872  0.29646689  0.14797473
   0.56262178  0.48371662  0.14350828
   0.65790134  0.81497200  0.97843114
   0.38907627  0.40986964  0.85938427
   0.43467047  0.66643851  0.12169706
   0.43346479  0.04420956  0.95121884
   0.08916870  0.46497045  0.48755968
   0.83646452  0.63559600  0.51588230
   0.06870966  0.03216499  0.37094499
   0.52279615  0.60311034  0.42931822
   0.49524967  0.90301403  0.10312250
   0.54053513  0.11900022  0.78281692
   0.38944903  0.46957554  0.17620777
   0.89152682  0.05386494  0.40760454
   0.09195014  0.62336369  0.81727560
   0.00983873  0.93010754  0.47920301
   0.38989083  0.11041441  0.23542876
   0.31381887  0.50219962  0.28742229
   0.36387642  0.86595072  0.14462949
   0.91329726  0.14703898  0.82244695
   0.00170420  0.52226736  0.72555276
   0.94598921  0.96097970  0.61137046
   0.23455271  0.05233300  0.38114926
   0.24878935  0.26881197  0.35178354
   0.12605026  0.73570749  0.28980870
   0.66199269  0.98292031  0.66027146
   0.61643947  0.22195479  0.76758352
   0.62406823  0.70302081  0.91820182
   0.44879348  0.17569114  0.87996246
   0.37256633  0.52611570  0.94365823
   0.43773174  0.82941020  0.84463125
   0.85501051  0.19490971  0.39085899
   0.81355565  0.43132217  0.88059370
   0.89770265  0.76691736  0.93238127
   0.14663916  0.99557490  0.68003879
   0.04715290  0.29038534  0.73585029
   0.02632666  0.82080381  0.49112862
   0.63281692  0.05513821  0.01681701
   0.51377291  0.47828722  0.36559237
   0.65663719  0.62126991  0.48471637
   0.31241903  0.25308032  0.74193354
   0.21381069  0.54616412  0.86699515
   0.28348626  0.85901729  0.70837628
   0.80263828  0.32365790  0.28597846
   0.74670799  0.51286778  0.03251518
   0.81824907  0.80540271  0.12150723
   0.25219581  0.09691559  0.81537019
   0.13788917  0.38917525  0.67008778
   0.10397415  0.70785394  0.65007934
   0.76790685  0.01875129  0.23887073
   0.65516350  0.42127588  0.43983339
   0.67914495  0.70741175  0.26232546
   0.47458376  0.08230570  0.53772745
   0.32083699  0.43920696  0.56160218
   0.31751075  0.80218197  0.35571228
   0.81189794  0.15119278  0.97511808
   0.84805709  0.47348384  0.54249527
   0.80301554  0.90960071  0.50830501
   0.22246307  0.97270750  0.14262613
   0.26583194  0.28051926  0.06459191
   0.13943790  0.66100338  0.05687199
   0.59631436  0.95080127  0.34780887
   0.72181943  0.29087662  0.66037569
   0.51027278  0.63024947  0.67000685
   0.11028380  0.18475899  0.53690651
   0.92981725  0.59670103  0.22770495
   0.09065593  0.91530594  0.30118728
   0.53168945  0.29649435  0.17222677
   0.55552694  0.53186049  0.06774425
   0.64893822  0.87092399  0.03010249
   0.44193310  0.00434869  0.05145301
   0.39297932  0.38486990  0.97751012
   0.40223936  0.64707532  0.19671216
   0.01146730  0.06049270  0.33658319
   0.07981733  0.49822851  0.37422425
   0.86386714  0.67600817  0.44094520
