# Supplementary material for: Self-assembled hydrated copper coordination compounds as ionic conductors for room temperature solid-state batteries
Source: Nat Commun. 2024 Feb 5;15:1056. doi: 10.1038/s41467-024-45372-2 (PMC10844207; doi:10.1038/s41467-024-45372-2)
Supplement: Supplementary file 4 — Supplementary Data 1 [file 41467_2024_45372_MOESM4_ESM.zip › Supplementary Data 1/CuMH.txt]

Cu1Cu2                                
1.0

lattice parameter
       15.4028186798         0.0000000000         0.0000000000
       -0.1735751565        15.4361207229         0.0000000000
       -3.0114764742        -0.8087545178         7.2101076260

atomic information
    C   Cu    H    O
   48   12   55   60

atomic coordinates
Direct
   C1   0.401100993         0.305886000         0.962894976
   C2   0.408053011         0.301822007         0.797146976
   C3   0.348807991         0.245511994         0.627277017
   C4   0.338288993         0.248649999         0.013642000
   C5   0.113027997         0.141285002         0.064897999
   C6   0.099869996         0.131500006         0.222363994
   C7   0.139247000         0.062254999         0.340748996
   C8   0.164537996         0.083976999         0.974931002
   C9   0.904051006         0.302403986         0.968959987
   C10  0.911206007         0.300417989         0.803654015
   C11  0.850645006         0.247118995         0.629683018
   C12  0.839600027         0.245528996         0.015843000
   C13  0.614387989         0.149131000         0.050067998
   C14  0.597343981         0.141138002         0.203750998
   C15  0.633395016         0.071944997         0.324371010
   C16  0.663529992         0.087155998         0.964326978
   C17  0.393373996         0.637440979         0.964025974
   C18  0.403203994         0.630438983         0.800911009
   C19  0.346114010         0.573329985         0.631034970
   C20  0.329598993         0.582165003         0.015217000
   C21  0.112433001         0.473585993         0.064773999
   C22  0.097016998         0.462128013         0.219193995
   C23  0.135361999         0.391961008         0.334930003
   C24  0.164675996         0.417044014         0.975495994
   C25  0.905973017         0.642988980         0.961645007
   C26  0.907782018         0.639011979         0.791471004
   C27  0.845059991         0.583714008         0.622621000
   C28  0.844870985         0.588710010         0.022197001
   C29  0.613768995         0.477124006         0.057259999
   C30  0.597859979         0.464145988         0.210429996
   C31  0.635743022         0.393510014         0.324918985
   C32  0.665471971         0.420783997         0.966557026
   C33  0.401156008         0.973497987         0.965572000
   C34  0.409925014         0.969452024         0.801449001
   C35  0.352847010         0.912128985         0.631053984
   C36  0.338328987         0.915407002         0.014611000
   C37  0.119039997         0.810039997         0.070036002
   C38  0.103591003         0.799377024         0.224819005
   C39  0.140645996         0.729180992         0.341636986
   C40  0.169681996         0.751460016         0.979982018
   C41  0.919387996         0.969290018         0.969308019
   C42  0.905170977         0.976655006         0.791839004
   C43  0.843163013         0.916804016         0.629945993
   C44  0.876691997         0.898041010         0.024909999
   C45  0.585002005         0.801827013         0.070497997
   C46  0.580142975         0.795871019         0.236678004
   C47  0.629087985         0.731387973         0.357782990
   C48  0.642733991         0.750696003         0.986984015
   Cu1  0.330267012         0.132308006         0.292483985
   Cu2  0.178769007         0.298561990         0.695437014
   Cu3  0.828505993         0.129897997         0.285932988
   Cu4  0.681972980         0.302258998         0.695281982
   Cu5  0.329338014         0.462359011         0.297879994
   Cu6  0.174930006         0.629491985         0.689567029
   Cu7  0.830004990         0.466944993         0.285988986
   Cu8  0.678677976         0.635411024         0.713540018
   Cu9  0.336151987         0.797529995         0.300680012
   Cu10 0.178856999         0.963737011         0.694652975
   Cu11 0.818529010         0.790567994         0.313912988
   Cu12 0.676627994         0.975721002         0.687825978
   H1   0.450628996         0.015632000         0.083752997
   H2   0.465851992         0.008172000         0.785524011
   H3   0.006374000         0.202181995         0.590250015
   H4   0.090906002         0.141291007         0.660107970
   H5   0.076378003         0.192221001         0.981202006
   H6   0.053571999         0.172909006         0.266400009
   H7   0.484510005         0.051378999         0.447795004
   H8   0.410658002         0.308218002         0.340638995
   H9   0.967064023         0.014860000         0.081779003
   H10  0.943323016         0.026915001         0.754550993
   H11  0.507278025         0.209043995         0.571075976
   H12  0.588850021         0.147591993         0.649758995
   H13  0.579162002         0.198965997         0.961696029
   H14  0.548637986         0.182605997         0.240191996
   H15  0.987078011         0.050746001         0.457760990
   H16  0.909018993         0.309442014         0.347748011
   H17  0.451344013         0.348228991         0.079434998
   H18  0.464199990         0.339589000         0.779693007
   H19  0.001915000         0.536078990         0.586270988
   H20  0.085698999         0.474224001         0.659062028
   H21  0.077427998         0.525586009         0.982719004
   H22  0.050475001         0.503507972         0.262528986
   H23  0.487583011         0.381455988         0.447140008
   H24  0.414696008         0.640555024         0.346726000
   H25  0.955314994         0.342624992         0.087939002
   H26  0.968652010         0.337742001         0.789570987
   H27  0.506964028         0.536494970         0.592531025
   H28  0.590644002         0.475048989         0.635303020
   H29  0.580410004         0.530668020         0.978520989
   H30  0.552477002         0.505652010         0.256788999
   H31  0.985827982         0.383190989         0.449211001
   H32  0.917320013         0.644878983         0.353029996
   H33  0.442360997         0.681345999         0.079037003
   H34  0.461521000         0.666608989         0.787674010
   H35  0.002044000         0.870002985         0.594567001
   H36  0.085701004         0.808685005         0.667225003
   H37  0.085120998         0.862433016         0.988018990
   H38  0.057741001         0.841452003         0.268739998
   H39  0.494594991         0.707409978         0.486636013
   H40  0.409575999         0.977048993         0.347479999
   H41  0.960507989         0.683260977         0.075337999
   H42  0.963719010         0.675068021         0.769827008
   H43  0.520434976         0.875967979         0.650942028
   H44  0.600045979         0.815533996         0.643172979
   H45  0.542991996         0.848701000         0.981342971
   H46  0.534956992         0.837997973         0.282247007
   H47  0.985679984         0.725947022         0.447136998
   H48  0.916383982         0.974264026         0.349898010
   H49  0.235457003         0.646566987         0.418302000
   H50  0.229265004         0.308230996         0.405990005
   H51  0.236386001         0.981616974         0.418808997
   H52  0.738911986         0.004697000         0.440937996
   H53  0.728887975         0.309105992         0.394410014
   H54  0.781250000         0.806095004         0.943558991
   H55  0.711036026         0.635807991         0.395523995
   O1   0.390116990         0.198318005         0.544246018
   O2   0.379166991         0.223024994         0.175562993
   O3   0.254666001         0.226667002         0.908267021
   O4   0.258677989         0.247958004         0.557672024
   O5   0.069156997         0.191044003         0.588635981
   O6   0.101473004         0.032276001         0.438625008
   O7   0.114389002         0.050377000         0.809283972
   O8   0.250380993         0.069994003         0.051321998
   O9   0.218088999         0.031214001         0.337413996
   O10  0.420662999         0.031711999         0.431612998
   O11  0.890383005         0.197962001         0.546427011
   O12  0.879491985         0.218443006         0.176918000
   O13  0.755858004         0.225115001         0.908885002
   O14  0.761273026         0.254200011         0.558911026
   O15  0.568996012         0.194462001         0.568783998
   O16  0.585394025         0.027690999         0.382358015
   O17  0.614454985         0.060433999         0.793376982
   O18  0.744150996         0.059439000         0.046376001
   O19  0.723864019         0.057581998         0.369964004
   O20  0.922181010         0.029182000         0.430355012
   O21  0.389182001         0.524136007         0.554651022
   O22  0.368409008         0.559571981         0.180246994
   O23  0.246987998         0.558501005         0.906004012
   O24  0.256318986         0.577507019         0.553529024
   O25  0.064639002         0.523701012         0.586248994
   O26  0.099960998         0.364701986         0.439372003
   O27  0.114463001         0.383653015         0.809503973
   O28  0.250510991         0.403171003         0.051511001
   O29  0.210863993         0.357035995         0.322340012
   O30  0.422403008         0.363113999         0.424941003
   O31  0.884243011         0.536316991         0.535158992
   O32  0.888854980         0.557678998         0.176245004
   O33  0.757618010         0.574836016         0.930755973
   O34  0.755111992         0.586506009         0.561053991
   O35  0.568072021         0.529106975         0.580443978
   O36  0.602495015         0.369268000         0.435317010
   O37  0.614557981         0.386090994         0.802197993
   O38  0.751949012         0.408569992         0.039625000
   O39  0.708777010         0.355955005         0.306272000
   O40  0.920105994         0.365884006         0.425639987
   O41  0.396838993         0.864651024         0.553205013
   O42  0.379305005         0.889756978         0.176336005
   O43  0.254768997         0.893140018         0.908363998
   O44  0.262766987         0.914013028         0.557411015
   O45  0.063669004         0.856900990         0.590708017
   O46  0.101288997         0.699842989         0.437649012
   O47  0.118536003         0.718600988         0.814052999
   O48  0.254839003         0.735549986         0.057337001
   O49  0.219528005         0.697296023         0.339819014
   O50  0.426640987         0.693849981         0.436589003
   O51  0.880756974         0.861232996         0.555684984
   O52  0.902127028         0.882888019         0.189410999
   O53  0.810792029         0.848812997         0.888033986
   O54  0.754028022         0.926719010         0.558300018
   O55  0.589398980         0.870128989         0.706103027
   O56  0.620414019         0.723963022         0.508898020
   O57  0.600723982         0.700275004         0.840789974
   O58  0.732569993         0.764253974         0.056480002
   O59  0.681555986         0.679185987         0.300226003
   O60  0.922985017         0.701242030         0.428674012
