# Supplementary material for: Self-assembled hydrated copper coordination compounds as ionic conductors for room temperature solid-state batteries
Source: Nat Commun. 2024 Feb 5;15:1056. doi: 10.1038/s41467-024-45372-2 (PMC10844207; doi:10.1038/s41467-024-45372-2)
Supplement: Supplementary file 4 — Supplementary Data 1 [file 41467_2024_45372_MOESM4_ESM.zip › Supplementary Data 1/Li-CuMH.txt]

Supercell generated structure. E_col =
1.0

lattice parameter
       15.0327911377         0.0000000000         0.0000000000
       -0.2117065535        16.1510688293         0.0000000000
       -2.7967033728        -0.0562948306         7.0014268328

atomic information
    C   Cu    H   Li    O
   48   12   48    7   60

atomic coordinates
Direct
  C1    0.353745997         0.300514013         0.813332975
  C2    0.345907986         0.642696977         0.810006022
  C3    0.347191989         0.974120975         0.813486993
  C4    0.853587985         0.304666996         0.817582011
  C5    0.848019004         0.638180017         0.808493972
  C6    0.850031972         0.972939014         0.807799995
  C7    0.154072002         0.139497995         0.191239998
  C8    0.151011005         0.474707007         0.190428004
  C9    0.150549993         0.807089984         0.183696002
  C10   0.652908027         0.144687995         0.200685993
  C11   0.651022971         0.475953996         0.194196999
  C12   0.647054017         0.804840028         0.193038002
  C13   0.356361985         0.295062006         0.636663020
  C14   0.350461006         0.634124994         0.635043025
  C15   0.351466000         0.963926971         0.639092028
  C16   0.854327023         0.297459990         0.639527977
  C17   0.848683000         0.630254984         0.630636990
  C18   0.848119020         0.963850021         0.628373981
  C19   0.151445001         0.129104003         0.366874993
  C20   0.151161999         0.463553011         0.368297994
  C21   0.146771997         0.796936989         0.358781010
  C22   0.652037978         0.134941995         0.377386987
  C23   0.650316000         0.465382010         0.370723009
  C24   0.647656977         0.796997011         0.371280998
  C25   0.362111002         0.215921998         0.544448018
  C26   0.359564990         0.553628981         0.554125011
  C27   0.357019991         0.881640971         0.558750987
  C28   0.861747026         0.217646003         0.551756024
  C29   0.859676003         0.550343990         0.547293007
  C30   0.859911978         0.883530021         0.547053993
  C31   0.144795999         0.047063001         0.447277993
  C32   0.145907000         0.381139010         0.448754013
  C33   0.142730996         0.714941025         0.441255987
  C34   0.639482021         0.053922001         0.454111010
  C35   0.645045996         0.382636994         0.450029999
  C36   0.638531983         0.716629982         0.455989003
  C37   0.356451005         0.229732007         0.941999972
  C38   0.356409997         0.572611988         0.944703996
  C39   0.356837988         0.905089021         0.951173007
  C40   0.861127019         0.234052002         0.948858023
  C41   0.858381987         0.568768024         0.944610000
  C42   0.861990988         0.903985023         0.945540011
  C43   0.141406000         0.071335003         0.048838999
  C44   0.138038993         0.406554013         0.047724999
  C45   0.140790001         0.738143027         0.044725001
  C46   0.639312029         0.075567000         0.061243001
  C47   0.639850974         0.407528013         0.053064998
  C48   0.638822019         0.735154986         0.057353999
  Cu1   0.320470005         0.123232998         0.200580001
  Cu2   0.315732002         0.459847003         0.208799005
  Cu3   0.316186011         0.795329988         0.206190005
  Cu4   0.828275979         0.128465995         0.195108995
  Cu5   0.826303005         0.460485011         0.194506004
  Cu6   0.827472985         0.795855999         0.187955007
  Cu7   0.177708998         0.294984996         0.799995005
  Cu8   0.178620994         0.628389001         0.792765021
  Cu9   0.177651003         0.958633006         0.794453025
  Cu10  0.684246004         0.297293007         0.805719018
  Cu11  0.676706016         0.626098990         0.807932973
  Cu12  0.679332018         0.962846994         0.809152007
  H1    0.345889986         0.036770001         0.868456006
  H2    0.352741003         0.361476004         0.876065016
  H3    0.345234007         0.705231011         0.865970016
  H4    0.847823977         0.035048999         0.864274025
  H5    0.855114996         0.366127014         0.880106986
  H6    0.845111012         0.699971974         0.865711987
  H7    0.153975993         0.202800006         0.139543995
  H8    0.147834003         0.538191020         0.137897998
  H9    0.147466004         0.870186985         0.129065007
  H10   0.658838987         0.207282007         0.150547996
  H11   0.654184997         0.538761020         0.142312005
  H12   0.652270973         0.866470993         0.137722999
  H13   0.348677993         0.018309999         0.552733004
  H14   0.353486001         0.351651996         0.557035983
  H15   0.346098989         0.689646006         0.551235020
  H16   0.840987027         0.018767999         0.541239023
  H17   0.850610018         0.353271008         0.557084978
  H18   0.842930019         0.685736001         0.545867026
  H19   0.154487997         0.184495002         0.451712012
  H20   0.154293001         0.518716991         0.453873992
  H21   0.147542000         0.852402985         0.441538006
  H22   0.660157979         0.190008998         0.465815008
  H23   0.654679000         0.519869030         0.458909988
  H24   0.654281020         0.852584004         0.457343012
  H25   0.026276000         0.210585997         0.573513985
  H26   0.026332000         0.544295013         0.573386014
  H27   0.025199000         0.875869989         0.573170006
  H28   0.531230986         0.214175001         0.589285016
  H29   0.526317000         0.541121006         0.581709981
  H30   0.525249004         0.876287997         0.596207023
  H31   0.472478002         0.043464001         0.421972007
  H32   0.475685000         0.378466994         0.403804004
  H33   0.470146000         0.714614987         0.418291986
  H34   0.978172004         0.044566002         0.406365991
  H35   0.978285015         0.378444999         0.407175004
  H36   0.975504994         0.710865021         0.404386997
  H37   0.098783001         0.139284998         0.670708001
  H38   0.098393999         0.472701013         0.670304000
  H39   0.098347001         0.804345012         0.666445971
  H40   0.604101002         0.142827004         0.684634984
  H41   0.599617004         0.469857007         0.676036000
  H42   0.607635975         0.810972989         0.687202990
  H43   0.392944008         0.311783999         0.313742995
  H44   0.395224005         0.643073022         0.321837991
  H45   0.399646014         0.970052004         0.329995006
  H46   0.894711971         0.311684996         0.322889000
  H47   0.891750991         0.644327998         0.318131000
  H48   0.894881010         0.977774978         0.320441008
  Li1   0.513508022         0.647503972         0.151328996
  Li2   0.514389992         0.978281021         0.148834005
  Li3   0.481507003         0.146310002         0.848646998
  Li4   0.481023014         0.478237003         0.856410980
  Li5   0.983565986         0.144673005         0.850597024
  Li6   0.982670009         0.480912000         0.848996997
  Li7   0.983273029         0.809498012         0.847173989
  O1    0.370036006         0.219925001         0.377900004
  O2    0.369543999         0.555252016         0.388402998
  O3    0.378556997         0.882924020         0.402007997
  O4    0.873696983         0.221836001         0.388752013
  O5    0.871787012         0.554288030         0.384380996
  O6    0.873915970         0.887400985         0.385996014
  O7    0.122858003         0.048953000         0.603371024
  O8    0.123079002         0.382791013         0.603846014
  O9    0.120774999         0.716368973         0.597478986
  O10   0.629024029         0.055617999         0.619112015
  O11   0.624279022         0.383044004         0.607172012
  O12   0.631206989         0.719973981         0.623018980
  O13   0.430647999         0.189420000         0.027846999
  O14   0.438704014         0.544745028         0.041234002
  O15   0.437505990         0.879953027         0.056965999
  O16   0.936724007         0.195988998         0.033548001
  O17   0.935577989         0.532944977         0.028975001
  O18   0.938171029         0.866052985         0.025161000
  O19   0.059834000         0.047950000         0.939624012
  O20   0.056956001         0.383031011         0.937150002
  O21   0.060461000         0.712153018         0.934737980
  O22   0.556146979         0.046920002         0.965901017
  O23   0.558535993         0.382182002         0.946135998
  O24   0.562424004         0.695587993         0.973101020
  O25   0.276275009         0.215803996         0.965330005
  O26   0.279202998         0.547864974         0.964972973
  O27   0.277114987         0.879464984         0.963970006
  O28   0.781603992         0.217118993         0.974794984
  O29   0.780291021         0.550490975         0.974817991
  O30   0.784812987         0.888074994         0.981069028
  O31   0.219805002         0.044130001         0.034906998
  O32   0.217045993         0.379604995         0.036302999
  O33   0.220807001         0.713192999         0.034467001
  O34   0.714716971         0.051575001         0.034681000
  O35   0.718559980         0.382467002         0.037671000
  O36   0.716989994         0.720398009         0.027711000
  O37   0.363465995         0.147660002         0.626365006
  O38   0.361301005         0.487015009         0.642271996
  O39   0.343434006         0.816802979         0.633211017
  O40   0.861341000         0.149927005         0.633939981
  O41   0.861203015         0.483184010         0.632587016
  O42   0.860880971         0.816525996         0.632405996
  O43   0.157750994         0.981959999         0.373281002
  O44   0.160110995         0.316386014         0.375376999
  O45   0.157610998         0.650066018         0.368957996
  O46   0.635230005         0.987709999         0.362443000
  O47   0.658264995         0.318464011         0.373551011
  O48   0.634347975         0.649236977         0.368611008
  O49   0.072370000         0.193926007         0.698341012
  O50   0.072411999         0.527575016         0.698122978
  O51   0.072163999         0.858900011         0.696853995
  O52   0.575469017         0.195838004         0.714106023
  O53   0.572993994         0.524416983         0.705659986
  O54   0.583931983         0.867058992         0.707341015
  O55   0.425857008         0.025072001         0.298294008
  O56   0.416770011         0.368288994         0.293056995
  O57   0.425240010         0.696058989         0.293056995
  O58   0.918833971         0.033865999         0.296487004
  O59   0.919201016         0.367309004         0.297055006
  O60   0.916042984         0.700370014         0.294627994
