# Supplementary material for: Self-assembled hydrated copper coordination compounds as ionic conductors for room temperature solid-state batteries
Source: Nat Commun. 2024 Feb 5;15:1056. doi: 10.1038/s41467-024-45372-2 (PMC10844207; doi:10.1038/s41467-024-45372-2)
Supplement: Supplementary file 6 — Source Data [file 41467_2024_45372_MOESM6_ESM.xlsx]

## Sheet: Figure 2d
Reaction Coordination	Energy Barrier
Å	eV
0	0.03336
0.12399	0.04403
0.25618	0.06849
0.35233	0.10115
0.48452	0.14254
0.58067	0.18245
0.67681	0.22419
0.80901	0.2636
0.90515	0.29148
1.00129	0.31497
1.1372	0.33045
1.23334	0.33592
1.36554	0.32814
1.46168	0.31802
1.59759	0.30158
1.73349	0.28983
1.8694	0.28788
2.0053	0.30375
2.09997	0.32815
2.19464	0.36479
2.31894	0.40665
2.44325	0.46873
2.61191	0.54402
2.78057	0.60587
2.94923	0.63891
3.11789	0.64223
3.28656	0.62552
3.41086	0.59405
3.53516	0.56349
3.61371	0.53087
3.73801	0.49908
3.83268	0.47633
4.00134	0.46048
4.09601	0.4485
4.17455	0.4471
4.25309	0.45429
4.34776	0.46763
4.4263	0.48516
4.50484	0.50626
4.62883	0.52796
4.70737	0.54373
4.78591	0.55905
4.86445	0.57407
4.98844	0.58399
5.06698	0.58085
5.14552	0.57732
5.26951	0.56688
5.34805	0.54093
5.42659	0.51742
5.55058	0.48054
5.62912	0.442
5.79888	0.39896
5.96865	0.35308
6.13841	0.2925
6.30817	0.21422
6.47793	0.12685
6.6477	0.05089
6.81746	0.02297
6.896	0.03933
7.03191	0.06516
7.15621	0.10368
7.28051	0.15001
7.35906	0.18893
7.48336	0.21801
7.60766	0.23391
7.73197	0.23501
7.85627	0.22241
7.93481	0.19594
8.05912	0.1566
8.22778	0.11432
8.35208	0.07682
8.43063	0.03872
8.55493	0.01604
8.63347	0.000492
8.71201	0.000182
8.80668	0.0103
8.88522	0.02393
8.96376	0.04559
9.0423	0.07493
9.17625	0.10258
9.25479	0.13122
9.34946	0.16103
9.47344	0.18961
9.56811	0.22004
9.6921	0.24421
9.77064	0.27238
9.90458	0.29404
9.98312	0.31726
10.1071	0.34155
10.2018	0.36467
10.3258	0.39593
10.4043	0.42147
10.4828	0.45878
10.6526	0.48858
10.7311	0.51685
10.9009	0.53665
10.9795	0.54455
11.1492	0.55091
11.2278	0.54016
11.3063	0.5323
11.4303	0.51164
11.5088	0.49281
11.6328	0.47221
11.7114	0.44676
11.8354	0.42365
11.9139	0.39746
12.0478	0.373
12.1264	0.33869
12.2049	0.31723
12.3289	0.31119
12.425	0.31802
12.5212	0.32814
12.6534	0.33592
12.7495	0.33045
12.8854	0.31497
12.9816	0.29148
13.0777	0.2636
13.2099	0.22419
13.3061	0.18245
13.4022	0.14254
13.5344	0.10115
13.6305	0.06849
13.7627	0.04403
13.8867	0.03336
--	--
--	--
--	--
--	--
--	--
--	--
--	--
--	--
--	--
--	--
--	--
--	--
--	--
--	--
--	--
--	--
--	--
--	--
--	--
--	--
--	--
--	--
--	--
--	--
--	--
--	--
--	--
--	--
--	--
--	--
--	--
--	--
--	--
--	--
--	--
--	--
--	--
--	--
--	--
--	--
--	--
--	--
--	--
--	--
--	--
--	--
--	--
--	--
--	--
--	--
--	--
--	--
--	--
--	--
--	--
--	--
--	--
--	--
--	--
--	--
--	--
--	--
--	--
--	--
--	--
--	--
--	--
--	--
--	--
--	--
--	--
--	--
--	--
--	--
--	--
--	--
--	--
--	--
--	--
--	--
--	--
--	--
--	--
--	--
--	--
--	--
--	--
--	--
--	--
--	--
--	--
--	--
--	--
--	--
--	--
--	--
--	--
--	--
--	--
--	--
--	--
--	--
--	--
--	--
--	--
--	--
--	--
--	--
--	--
--	--
--	--
--	--
--	--
--	--
--	--
--	--
--	--
--	--
--	--
--	--
--	--
--	--
--	--
--	--
--	--
--	--
--	--
--	--
--	--
--	--
--	--
--	--
--	--
--	--
--	--
--	--
--	--
--	--
--	--
--	--
--	--
--	--
--	--
--	--
--	--
--	--
--	--
--	--
--	--
--	--
--	--
--	--
--	--
--	--
--	--
--	--
--	--
--	--
--	--
--	--
--	--
--	--
--	--
--	--
--	--
--	--
--	--
--	--
--	--
--	--
--	--
--	--
--	--
--	--
--	--
--	--
--	--
--	--
--	--
--	--
--	--
--	--
--	--
--	--
--	--
--	--
--	--
--	--
--	--
--	--
--	--
--	--
--	--

## Sheet: Figure 2e
Reaction Coordination	Energy Barrier
Å	eV
4e-06	0.033362
0.078545	0.037769
0.173213	0.050775
0.251754	0.071182
0.330296	0.099195
0.408837	0.134379
0.503505	0.169224
0.627809	0.206932
0.722477	0.245428
0.846781	0.284348
0.925322	0.31967
1.01999	0.357914
1.14429	0.384413
1.2686	0.418733
1.36327	0.43767
1.48757	0.459991
1.56611	0.475229
1.66078	0.494932
1.78508	0.505068
1.86363	0.520417
1.98793	0.540075
2.06647	0.550894
2.14501	0.566565
2.31367	0.575049
2.39222	0.576697
2.47076	0.579128
2.63942	0.568294
2.71796	0.55654
2.7965	0.545558
2.92081	0.524046
2.99935	0.503103
3.09402	0.482988
3.17256	0.456923
3.29686	0.431905
3.3754	0.402438
3.45394	0.378879
3.54861	0.352341
3.62715	0.33421
3.72182	0.322415
3.8523	0.337793
3.94844	0.358405
4.08239	0.386474
4.20669	0.408284
4.34063	0.424859
4.43677	0.433774
4.56108	0.438511
4.69502	0.431754
4.79117	0.418428
4.91547	0.399161
5.01161	0.374199
5.10776	0.348876
5.2039	0.325327
5.33438	0.30297
5.43052	0.285194
5.55483	0.273742
5.6853	0.272938
5.77997	0.276137
5.94864	0.284679
6.1173	0.295228
6.2416	0.305835
6.41026	0.314295
6.48881	0.322692
6.61311	0.328946
6.73741	0.3372
6.90608	0.345173
7.03038	0.353261
7.15468	0.364049
7.27899	0.379844
7.37513	0.400839
7.51103	0.42858
7.60718	0.457846
7.70332	0.492401
7.79946	0.531335
7.93537	0.566236
8.03151	0.601916
8.16742	0.627971
8.30332	0.646456
8.43923	0.65472
8.53537	0.649244
8.67128	0.631922
8.80718	0.607148
8.90332	0.571694
9.03552	0.53025
9.13166	0.491418
9.26757	0.45892
9.39156	0.442485
9.51554	0.45892
9.65145	0.491418
9.74759	0.53025
9.87979	0.571694
9.97593	0.607148
10.1118	0.631922
10.2477	0.649244
10.3439	0.65472
10.4798	0.646456
10.6157	0.627971
10.7516	0.601916
10.8477	0.566236
10.9836	0.531335
11.0798	0.492401
11.1759	0.457846
11.2721	0.42858
11.408	0.400839
11.5041	0.379844
11.6284	0.364049
11.7527	0.353261
11.877	0.345173
12.0457	0.3372
12.17	0.328946
12.2943	0.322692
12.3728	0.314295
12.5415	0.305835
12.6658	0.295228
12.8345	0.284679
13.0031	0.276137
13.0978	0.272938
13.2283	0.273742
13.3526	0.285194
13.4487	0.30297
13.5792	0.325327
13.6754	0.348876
13.7715	0.374199
13.8676	0.399161
13.9919	0.418428
14.0881	0.431754
14.222	0.438511
14.3463	0.433774
14.4425	0.424859
14.5764	0.408284
14.7007	0.386474
14.8347	0.358405
14.9308	0.337793
15.0613	0.322415

## Sheet: Figure 2f
Reaction Coordination	Energy Barrier
Å	eV
0	0.32242
0.09467	0.33421
0.17321	0.35234
0.26788	0.37888
0.34642	0.40244
0.42496	0.43191
0.54926	0.45692
0.62781	0.48299
0.72247	0.5031
0.80101	0.52405
0.92532	0.54556
1.00386	0.55654
1.0824	0.56829
1.25106	0.57913
1.32961	0.5767
1.49827	0.58557
1.58775	0.59818
1.67723	0.63254
1.80771	0.67606
1.89719	0.7224
1.98668	0.79652
2.12062	0.8549
2.2101	0.91443
2.34404	0.99073
2.43353	1.0192
2.56401	1.06709
2.65349	1.09629
2.74816	1.12068
2.87864	1.1402
2.9733	1.14112
3.06797	1.14312
3.15745	1.14628
3.28793	1.13697
3.3826	1.12487
3.47727	1.12668
3.60775	1.12159
3.70242	1.13043
3.8329	1.13737
3.96684	1.1571
4.10078	1.17112
4.23473	1.16965
4.36867	1.15121
4.50261	1.12131
4.6266	1.08352
4.75708	1.03825
4.88107	0.98857
5.01155	0.93715
5.10769	0.87871
5.23168	0.81504
5.32782	0.75501
5.46176	0.68574
5.5579	0.61814
5.68189	0.55074
5.80588	0.48801
5.93636	0.42243
6.06035	0.3613
6.18433	0.3054
6.30832	0.25528
6.43231	0.21362
6.5563	0.18636
6.63484	0.17443

## Sheet: Figure 3b
pristine		200 ℃~60 min		200 ℃~120 min		200 ℃~140 min		200 ℃~160 min		200 ℃~180 min
Temperature	Weight	Temperature	Weight	Temperature	Weight	Temperature	Weight	Temperature	Weight	Temperature	Weight
°C	%	°C	%	°C	%	°C	%	°C	%	°C	%
40.134	99.6679	40.041	99.6143	40.059	99.9065	40.238	99.6813	40.04	99.9828	40.051	99.9992
41.134	99.6324	40.141	99.5944	40.159	99.8786	40.488	99.6315	40.14	99.9654	40.151	99.9836
42.134	99.6058	40.241	99.5811	40.259	99.8624	40.738	99.5992	40.24	99.9531	40.251	99.9545
43.134	99.5803	40.341	99.5677	40.359	99.8483	40.988	99.5436	40.34	99.9409	40.351	99.9229
44.134	99.5562	40.441	99.5552	40.459	99.8316	41.238	99.5125	40.44	99.923	40.451	99.9038
45.134	99.5171	40.541	99.5481	40.559	99.817	41.488	99.4904	40.54	99.9198	40.551	99.8911
46.134	99.5133	40.641	99.5499	40.659	99.801	41.738	99.4431	40.64	99.9059	40.651	99.8604
47.134	99.4802	40.741	99.5366	40.759	99.7835	41.988	99.4109	40.74	99.8913	40.751	99.8383
48.134	99.4724	40.841	99.513	40.859	99.7691	42.238	99.3943	40.84	99.8786	40.851	99.8157
49.134	99.458	40.941	99.4958	40.959	99.7531	42.488	99.3781	40.94	99.8625	40.951	99.7883
50.134	99.4496	41.041	99.4815	41.059	99.7407	42.738	99.3699	41.04	99.8458	41.051	99.7596
51.134	99.4394	41.141	99.4749	41.159	99.7354	42.988	99.3172	41.14	99.8225	41.151	99.7301
52.134	99.4211	41.241	99.4691	41.259	99.738	43.238	99.2809	41.24	99.802	41.251	99.6997
53.134	99.4086	41.341	99.4585	41.359	99.7163	43.488	99.2513	41.34	99.7888	41.351	99.6753
54.134	99.4027	41.441	99.4475	41.459	99.6985	43.738	99.2072	41.44	99.7669	41.451	99.6639
55.134	99.389	41.541	99.4432	41.559	99.6852	43.988	99.1683	41.54	99.7467	41.551	99.6604
56.134	99.3915	41.641	99.4459	41.659	99.6668	44.238	99.1649	41.64	99.7321	41.651	99.6378
57.134	99.3742	41.741	99.4502	41.759	99.6499	44.488	99.1313	41.74	99.7134	41.751	99.6194
58.134	99.3611	41.841	99.4354	41.859	99.636	44.738	99.104	41.84	99.6902	41.851	99.6045
59.134	99.3423	41.941	99.4215	41.959	99.6291	44.988	99.0794	41.94	99.676	41.951	99.5771
60.134	99.3364	42.041	99.4087	42.059	99.6206	45.238	99.0456	42.04	99.6558	42.051	99.5493
61.134	99.3238	42.141	99.3979	42.159	99.6083	45.488	99.0449	42.14	99.6422	42.151	99.5296
62.134	99.3098	42.241	99.3874	42.259	99.5831	45.738	99.0241	42.24	99.632	42.251	99.4959
63.134	99.3027	42.341	99.3785	42.359	99.5585	45.988	99.0046	42.34	99.6321	42.351	99.4733
64.134	99.293	42.441	99.3664	42.459	99.538	46.238	98.9864	42.44	99.6252	42.451	99.4525
65.134	99.2856	42.541	99.3549	42.559	99.5195	46.488	98.9718	42.54	99.5987	42.551	99.442
66.134	99.2849	42.641	99.3512	42.659	99.5059	46.738	98.949	42.64	99.5786	42.651	99.4327
67.134	99.2747	42.741	99.3406	42.759	99.5028	46.988	98.9248	42.74	99.5589	42.751	99.4133
68.134	99.2575	42.841	99.3296	42.859	99.5037	47.238	98.9125	42.84	99.534	42.851	99.3826
69.134	99.2502	42.941	99.32	42.959	99.4968	47.488	98.8766	42.94	99.5082	42.951	99.3676
70.134	99.2335	43.041	99.3119	43.059	99.4781	47.738	98.8575	43.04	99.4977	43.051	99.3565
71.134	99.2226	43.141	99.3024	43.159	99.4603	47.988	98.8455	43.14	99.4827	43.151	99.3399
72.134	99.2203	43.241	99.2959	43.259	99.4443	48.238	98.8353	43.24	99.4679	43.251	99.3125
73.134	99.2084	43.341	99.2948	43.359	99.4278	48.488	98.8174	43.34	99.4537	43.351	99.2909
74.134	99.1998	43.441	99.2863	43.459	99.4124	48.738	98.8	43.44	99.441	43.451	99.2644
75.134	99.1999	43.541	99.2694	43.559	99.403	48.988	98.7861	43.54	99.4401	43.551	99.2459
76.134	99.1835	43.641	99.2578	43.659	99.4001	49.238	98.7704	43.64	99.4386	43.651	99.2341
77.134	99.1631	43.741	99.2511	43.759	99.3951	49.488	98.7787	43.74	99.4246	43.751	99.227
78.134	99.1487	43.841	99.2509	43.859	99.3933	49.738	98.7711	43.84	99.3985	43.851	99.215
79.134	99.1389	43.941	99.2522	43.959	99.3873	49.988	98.7583	43.94	99.3781	43.951	99.2018
80.134	99.1178	44.041	99.255	44.059	99.3794	50.238	98.7437	44.04	99.3583	44.051	99.1882
81.134	99.1083	44.141	99.2524	44.159	99.3666	50.488	98.7253	44.14	99.3434	44.151	99.1836
82.134	99.0914	44.241	99.2455	44.259	99.3471	50.738	98.7095	44.24	99.3328	44.251	99.184
83.134	99.0737	44.341	99.236	44.359	99.3268	50.988	98.689	44.34	99.3345	44.351	99.1716
84.134	99.0514	44.441	99.2256	44.459	99.3026	51.238	98.6859	44.44	99.3291	44.451	99.1469
85.134	99.0399	44.541	99.2185	44.559	99.2819	51.488	98.6885	44.54	99.3211	44.551	99.126
86.134	99.028	44.641	99.211	44.659	99.2631	51.738	98.6749	44.64	99.3111	44.651	99.1076
87.134	99.0102	44.741	99.2019	44.759	99.2458	51.988	98.6666	44.74	99.3014	44.751	99.0846
88.134	98.9867	44.841	99.1963	44.859	99.231	52.238	98.6648	44.84	99.2888	44.851	99.0548
89.134	98.9763	44.941	99.1943	44.959	99.219	52.488	98.6466	44.94	99.2831	44.951	99.0231
90.134	98.9632	45.041	99.1899	45.059	99.2184	52.738	98.6314	45.04	99.2857	45.051	98.9917
91.134	98.9365	45.141	99.1793	45.159	99.2168	52.988	98.6203	45.14	99.2812	45.151	98.9707
92.134	98.921	45.241	99.1717	45.259	99.2156	53.238	98.6075	45.24	99.2624	45.251	98.9485
93.134	98.8997	45.341	99.1674	45.359	99.2043	53.488	98.5988	45.34	99.2492	45.351	98.9315
94.134	98.8807	45.441	99.1618	45.459	99.191	53.738	98.5964	45.44	99.2384	45.451	98.9212
95.134	98.852	45.541	99.1532	45.559	99.18	53.988	98.5966	45.54	99.2292	45.551	98.9135
96.134	98.8251	45.641	99.1439	45.659	99.1654	54.238	98.5937	45.64	99.219	45.651	98.9055
97.134	98.8003	45.741	99.1387	45.759	99.1509	54.488	98.5903	45.74	99.2052	45.751	98.9089
98.134	98.7859	45.841	99.1335	45.859	99.1408	54.738	98.5841	45.84	99.1943	45.851	98.9087
99.134	98.7677	45.941	99.129	45.959	99.1306	54.988	98.5801	45.94	99.1796	45.951	98.9027
100.134	98.7394	46.041	99.1246	46.059	99.1271	55.238	98.5879	46.04	99.1652	46.051	98.8935
101.134	98.7172	46.141	99.1205	46.159	99.1241	55.488	98.5811	46.14	99.1538	46.151	98.8855
102.134	98.6988	46.241	99.1202	46.259	99.1214	55.738	98.5667	46.24	99.1438	46.251	98.8866
103.134	98.6753	46.341	99.1235	46.359	99.1174	55.988	98.549	46.34	99.1323	46.351	98.8882
104.134	98.6482	46.441	99.1259	46.459	99.1118	56.238	98.5374	46.44	99.1252	46.451	98.8897
105.134	98.6218	46.541	99.1195	46.559	99.1068	56.488	98.5237	46.54	99.1178	46.551	98.8872
106.134	98.6006	46.641	99.1118	46.659	99.102	56.738	98.5123	46.64	99.1164	46.651	98.8802
107.134	98.5739	46.741	99.1073	46.759	99.0938	56.988	98.503	46.74	99.1159	46.751	98.8731
108.134	98.5531	46.841	99.102	46.859	99.0862	57.238	98.4944	46.84	99.1049	46.851	98.8663
109.134	98.5215	46.941	99.0964	46.959	99.0783	57.488	98.4847	46.94	99.0906	46.951	98.8528
110.134	98.5016	47.041	99.0878	47.059	99.0841	57.738	98.478	47.04	99.0738	47.051	98.8377
111.134	98.4674	47.141	99.0804	47.159	99.0832	57.988	98.4704	47.14	99.0632	47.151	98.8216
112.134	98.4409	47.241	99.0726	47.259	99.0731	58.238	98.4593	47.24	99.0526	47.251	98.8101
113.134	98.4061	47.341	99.0699	47.359	99.0578	58.488	98.4498	47.34	99.0392	47.351	98.8008
114.134	98.3719	47.441	99.064	47.459	99.0464	58.738	98.4479	47.44	99.0297	47.451	98.7897
115.134	98.3417	47.541	99.0603	47.559	99.0365	58.988	98.4467	47.54	99.0203	47.551	98.7788
116.134	98.3148	47.641	99.0559	47.659	99.0282	59.238	98.4466	47.64	99.0131	47.651	98.7725
117.134	98.2729	47.741	99.0573	47.759	99.0233	59.488	98.4452	47.74	99.0088	47.751	98.7738
118.134	98.2347	47.841	99.0598	47.859	99.0187	59.738	98.4352	47.84	98.9998	47.851	98.7747
119.134	98.1922	47.941	99.0601	47.959	99.0171	59.988	98.4184	47.94	98.9925	47.951	98.7696
120.134	98.1603	48.041	99.054	48.059	99.0165	60.238	98.4071	48.04	98.987	48.051	98.7516
121.134	98.1126	48.141	99.0487	48.159	99.0102	60.488	98.4038	48.14	98.9862	48.151	98.7316
122.134	98.0693	48.241	99.0444	48.259	99.0005	60.738	98.4029	48.24	98.9867	48.251	98.7131
123.134	98.013	48.341	99.0391	48.359	98.9909	60.988	98.3915	48.34	98.9876	48.351	98.6971
124.134	97.9747	48.441	99.0333	48.459	98.9818	61.238	98.3775	48.44	98.9849	48.451	98.6841
125.134	97.9231	48.541	99.0294	48.559	98.9725	61.488	98.3665	48.54	98.9819	48.551	98.6716
126.134	97.8682	48.641	99.0249	48.659	98.9715	61.738	98.3657	48.64	98.9768	48.651	98.661
127.134	97.8156	48.741	99.0207	48.759	98.9799	61.988	98.3745	48.74	98.9673	48.751	98.6513
128.134	97.7622	48.841	99.0163	48.859	98.9827	62.238	98.3802	48.84	98.9543	48.851	98.6438
129.134	97.696	48.941	99.0125	48.959	98.9791	62.488	98.3767	48.94	98.94	48.951	98.6385
130.134	97.6311	49.041	99.0084	49.059	98.9703	62.738	98.3686	49.04	98.9343	49.051	98.6305
131.134	97.5733	49.141	99.006	49.159	98.9615	62.988	98.3619	49.14	98.9303	49.151	98.622
132.134	97.5109	49.241	99.0053	49.259	98.9548	63.238	98.357	49.24	98.9252	49.251	98.6135
133.134	97.4347	49.341	99.0054	49.359	98.947	63.488	98.3518	49.34	98.9173	49.351	98.6065
134.134	97.3601	49.441	99.0034	49.459	98.9385	63.738	98.348	49.44	98.9057	49.451	98.5993
135.134	97.2718	49.541	99.0015	49.559	98.9266	63.988	98.3452	49.54	98.8951	49.551	98.5936
136.134	97.163	49.641	98.9989	49.659	98.916	64.238	98.3418	49.64	98.8888	49.651	98.5892
137.134	97.0617	49.741	98.9945	49.759	98.9043	64.488	98.3396	49.74	98.8817	49.751	98.5799
138.134	96.9387	49.841	98.9887	49.859	98.8946	64.738	98.3407	49.84	98.8763	49.851	98.5688
139.134	96.8152	49.941	98.9869	49.959	98.8873	64.988	98.3354	49.94	98.8755	49.951	98.5589
140.134	96.7026	50.041	98.986	50.059	98.8812	65.238	98.3277	50.04	98.874	50.051	98.5475
141.134	96.5975	50.141	98.9856	50.159	98.8773	65.488	98.3219	50.14	98.8703	50.151	98.5383
142.134	96.4848	50.241	98.9831	50.259	98.8731	65.738	98.3149	50.24	98.8658	50.251	98.5303
143.134	96.3502	50.341	98.9779	50.359	98.8698	65.988	98.3089	50.34	98.8592	50.351	98.5241
144.134	96.2056	50.441	98.9752	50.459	98.8669	66.238	98.3066	50.44	98.8513	50.451	98.5174
145.134	96.0564	50.541	98.9728	50.559	98.8672	66.488	98.3039	50.54	98.8431	50.551	98.5103
146.134	95.9196	50.641	98.9708	50.659	98.866	66.738	98.2996	50.64	98.8354	50.651	98.5067
147.134	95.773	50.741	98.967	50.759	98.8615	66.988	98.2965	50.74	98.8273	50.751	98.5013
148.134	95.6193	50.841	98.962	50.859	98.8606	67.238	98.2912	50.84	98.8224	50.851	98.499
149.134	95.4585	50.941	98.9563	50.959	98.8592	67.488	98.2925	50.94	98.8178	50.951	98.496
150.134	95.3065	51.041	98.9551	51.059	98.8553	67.738	98.2912	51.04	98.8138	51.051	98.4907
151.134	95.1427	51.141	98.9552	51.159	98.8513	67.988	98.2879	51.14	98.8088	51.151	98.4855
152.134	94.9738	51.241	98.9564	51.259	98.8483	68.238	98.2781	51.24	98.8042	51.251	98.4791
153.134	94.8076	51.341	98.9584	51.359	98.8483	68.488	98.268	51.34	98.8032	51.351	98.4679
154.134	94.6253	51.441	98.9599	51.459	98.8477	68.738	98.2618	51.44	98.8021	51.451	98.4564
155.134	94.4418	51.541	98.9586	51.559	98.8472	68.988	98.2595	51.54	98.8022	51.551	98.4432
156.134	94.2569	51.641	98.9556	51.659	98.8458	69.238	98.2557	51.64	98.798	51.651	98.4313
157.134	94.0729	51.741	98.9508	51.759	98.8432	69.488	98.2516	51.74	98.7876	51.751	98.4192
158.134	93.8781	51.841	98.9465	51.859	98.8381	69.738	98.248	51.84	98.7771	51.851	98.4104
159.134	93.6851	51.941	98.9426	51.959	98.8384	69.988	98.2467	51.94	98.7669	51.951	98.4077
160.134	93.4952	52.041	98.9372	52.059	98.8369	70.238	98.2434	52.04	98.7595	52.051	98.4057
161.134	93.3032	52.141	98.9308	52.159	98.8341	70.488	98.2394	52.14	98.7539	52.151	98.4061
162.134	93.1024	52.241	98.9248	52.259	98.8268	70.738	98.2336	52.24	98.7497	52.251	98.4099
163.134	92.9035	52.341	98.9191	52.359	98.8157	70.988	98.2308	52.34	98.7467	52.351	98.4079
164.134	92.691	52.441	98.9166	52.459	98.8049	71.238	98.2332	52.44	98.7451	52.451	98.4033
165.134	92.479	52.541	98.9158	52.559	98.7934	71.488	98.2322	52.54	98.7421	52.551	98.3951
166.134	92.2807	52.641	98.9149	52.659	98.7852	71.738	98.2258	52.64	98.7376	52.651	98.3862
167.134	92.07	52.741	98.9147	52.759	98.7795	71.988	98.2219	52.74	98.7378	52.751	98.3773
168.134	91.8579	52.841	98.9133	52.859	98.7746	72.238	98.2234	52.84	98.7346	52.851	98.3661
169.134	91.6594	52.941	98.9118	52.959	98.7708	72.488	98.2255	52.94	98.7327	52.951	98.3569
170.134	91.4596	53.041	98.9094	53.059	98.7677	72.738	98.2192	53.04	98.7304	53.051	98.3477
171.134	91.2535	53.141	98.906	53.159	98.7662	72.988	98.2091	53.14	98.7275	53.151	98.3411
172.134	91.0646	53.241	98.9023	53.259	98.7665	73.238	98.2005	53.24	98.7261	53.251	98.3355
173.134	90.8781	53.341	98.8974	53.359	98.7662	73.488	98.1951	53.34	98.7223	53.351	98.3333
174.134	90.6942	53.441	98.8918	53.459	98.7685	73.738	98.1914	53.44	98.7178	53.451	98.332
175.134	90.5254	53.541	98.8874	53.559	98.7714	73.988	98.188	53.54	98.7095	53.551	98.3314
176.134	90.3809	53.641	98.8834	53.659	98.7726	74.238	98.1842	53.64	98.7031	53.651	98.3309
177.134	90.2632	53.741	98.8816	53.759	98.7729	74.488	98.1788	53.74	98.6967	53.751	98.3299
178.134	90.1633	53.841	98.882	53.859	98.7734	74.738	98.1735	53.84	98.6917	53.851	98.3282
179.134	90.0842	53.941	98.8827	53.959	98.7742	74.988	98.1647	53.94	98.6905	53.951	98.3269
180.134	90.0122	54.041	98.8847	54.059	98.7714	75.238	98.1565	54.04	98.6918	54.051	98.3282
181.134	89.9596	54.141	98.8869	54.159	98.7657	75.488	98.1485	54.14	98.6928	54.151	98.3307
182.134	89.9079	54.241	98.888	54.259	98.7582	75.738	98.1408	54.24	98.6933	54.251	98.3308
183.134	89.8875	54.341	98.8885	54.359	98.7506	75.988	98.1331	54.34	98.6934	54.351	98.3282
184.134	89.8585	54.441	98.8888	54.459	98.7451	76.238	98.124	54.44	98.6962	54.451	98.3243
185.134	89.8377	54.541	98.8876	54.559	98.743	76.488	98.1156	54.54	98.7029	54.551	98.3182
186.134	89.8257	54.641	98.8841	54.659	98.7434	76.738	98.1114	54.64	98.7046	54.651	98.3111
187.134	89.8096	54.741	98.8795	54.759	98.7438	76.988	98.1102	54.74	98.704	54.751	98.3088
188.134	89.7989	54.841	98.8753	54.859	98.7427	77.238	98.108	54.84	98.6968	54.851	98.3085
189.134	89.7777	54.941	98.8735	54.959	98.7444	77.488	98.1025	54.94	98.6858	54.951	98.3102
190.134	89.7722	55.041	98.8708	55.059	98.7426	77.738	98.0888	55.04	98.6738	55.051	98.3131
191.134	89.7631	55.141	98.8685	55.159	98.7405	77.988	98.0806	55.14	98.6616	55.151	98.3146
192.134	89.7559	55.241	98.8676	55.259	98.7407	78.238	98.0756	55.24	98.6524	55.251	98.3101
193.134	89.7565	55.341	98.867	55.359	98.7404	78.488	98.0704	55.34	98.6464	55.351	98.3033
194.134	89.7541	55.441	98.8654	55.459	98.7392	78.738	98.063	55.44	98.6413	55.451	98.2953
195.134	89.7473	55.541	98.8672	55.559	98.7344	78.988	98.0561	55.54	98.6368	55.551	98.2857
196.134	89.7432	55.641	98.8671	55.659	98.7284	79.238	98.0504	55.64	98.6334	55.651	98.2745
197.134	89.7367	55.741	98.8648	55.759	98.7218	79.488	98.0468	55.74	98.631	55.751	98.2639
198.134	89.7358	55.841	98.8639	55.859	98.7149	79.738	98.0437	55.84	98.6269	55.851	98.2544
199.134	89.7349	55.941	98.8606	55.959	98.7098	79.988	98.039	55.94	98.6245	55.951	98.2487
200.134	89.73	56.041	98.8559	56.059	98.7055	80.238	98.0325	56.04	98.6215	56.051	98.2433
201.134	89.7177	56.141	98.851	56.159	98.7013	80.488	98.0235	56.14	98.6169	56.151	98.2395
202.134	89.7049	56.241	98.8456	56.259	98.6976	80.738	98.0141	56.24	98.6142	56.251	98.2381
203.134	89.6977	56.341	98.8403	56.359	98.6937	80.988	98.0084	56.34	98.6122	56.351	98.2343
204.134	89.6944	56.441	98.8352	56.459	98.6909	81.238	98.0035	56.44	98.6108	56.451	98.2279
205.134	89.6934	56.541	98.8326	56.559	98.6881	81.488	98.0016	56.54	98.6074	56.551	98.2228
206.134	89.6948	56.641	98.8321	56.659	98.684	81.738	98.0031	56.64	98.6046	56.651	98.2182
207.134	89.6851	56.741	98.831	56.759	98.6813	81.988	98.0035	56.74	98.6015	56.751	98.214
208.134	89.6768	56.841	98.8297	56.859	98.6793	82.238	97.9959	56.84	98.5988	56.851	98.2115
209.134	89.6653	56.941	98.8278	56.959	98.676	82.488	97.986	56.94	98.5971	56.951	98.211
210.134	89.6525	57.041	98.8274	57.059	98.6732	82.738	97.9767	57.04	98.5964	57.051	98.2085
211.134	89.6444	57.141	98.8277	57.159	98.6705	82.988	97.9669	57.14	98.596	57.151	98.2015
212.134	89.6402	57.241	98.8277	57.259	98.665	83.238	97.961	57.24	98.595	57.251	98.1949
213.134	89.6307	57.341	98.8291	57.359	98.6599	83.488	97.9563	57.34	98.5935	57.351	98.1888
214.134	89.6192	57.441	98.8299	57.459	98.6534	83.738	97.9504	57.44	98.5912	57.451	98.1846
215.134	89.6077	57.541	98.8295	57.559	98.6478	83.988	97.9438	57.54	98.5901	57.551	98.1823
216.134	89.5976	57.641	98.8291	57.659	98.6417	84.238	97.9373	57.64	98.5883	57.651	98.1804
217.134	89.5857	57.741	98.8275	57.759	98.6361	84.488	97.9308	57.74	98.5868	57.751	98.1795
218.134	89.5648	57.841	98.8252	57.859	98.6312	84.738	97.925	57.84	98.5859	57.851	98.1762
219.134	89.5447	57.941	98.8227	57.959	98.625	84.988	97.9182	57.94	98.5817	57.951	98.1725
220.134	89.5337	58.041	98.8196	58.059	98.6194	85.238	97.9144	58.04	98.5762	58.051	98.1684
221.134	89.5078	58.141	98.8176	58.159	98.6151	85.488	97.9123	58.14	98.5722	58.151	98.1648
222.134	89.487	58.241	98.8148	58.259	98.6108	85.738	97.9068	58.24	98.5699	58.251	98.1618
223.134	89.4664	58.341	98.8129	58.359	98.608	85.988	97.8993	58.34	98.5682	58.351	98.1589
224.134	89.4455	58.441	98.8123	58.459	98.6065	86.238	97.8939	58.44	98.5688	58.451	98.157
225.134	89.4108	58.541	98.8107	58.559	98.6038	86.488	97.8858	58.54	98.568	58.551	98.1526
226.134	89.3804	58.641	98.8102	58.659	98.6014	86.738	97.8758	58.64	98.5685	58.651	98.1472
227.134	89.3453	58.741	98.8104	58.759	98.5999	86.988	97.8654	58.74	98.5663	58.751	98.144
228.134	89.3049	58.841	98.8103	58.859	98.5977	87.238	97.8612	58.84	98.5645	58.851	98.1412
229.134	89.2564	58.941	98.8097	58.959	98.5929	87.488	97.8605	58.94	98.5629	58.951	98.1375
230.134	89.2016	59.041	98.8097	59.059	98.5891	87.738	97.8544	59.04	98.56	59.051	98.1355
231.134	89.1377	59.141	98.8098	59.159	98.5838	87.988	97.8434	59.14	98.5585	59.151	98.1347
232.134	89.063	59.241	98.8088	59.259	98.5812	88.238	97.8345	59.24	98.5583	59.251	98.1317
233.134	88.9827	59.341	98.8067	59.359	98.5793	88.488	97.8279	59.34	98.5573	59.351	98.1275
234.134	88.8797	59.441	98.8039	59.459	98.5764	88.738	97.8203	59.44	98.5538	59.451	98.1247
235.134	88.7162	59.541	98.803	59.559	98.5732	88.988	97.8136	59.54	98.5496	59.551	98.1221
236.134	88.5013	59.641	98.8002	59.659	98.5691	89.238	97.8065	59.64	98.5457	59.651	98.1208
237.134	88.159	59.741	98.7982	59.759	98.5657	89.488	97.7972	59.74	98.5409	59.751	98.1197
238.134	87.7933	59.841	98.7958	59.859	98.5641	89.738	97.7893	59.84	98.5352	59.851	98.1181
239.134	87.3691	59.941	98.7929	59.959	98.5624	89.988	97.7863	59.94	98.5308	59.951	98.1156
240.134	86.8364	60.041	98.79	60.059	98.5597	90.238	97.7866	60.04	98.5324	60.051	98.1116
241.134	86.0969	60.141	98.7883	60.159	98.5587	90.488	97.7867	60.14	98.5313	60.151	98.1065
242.134	85.1229	60.241	98.7879	60.259	98.5565	90.738	97.7802	60.24	98.5328	60.251	98.1012
243.134	72.0214	60.341	98.7878	60.359	98.5544	90.988	97.7657	60.34	98.5338	60.351	98.0968
244.134	68.0506	60.441	98.788	60.459	98.553	91.238	97.7523	60.44	98.5368	60.451	98.0944
245.134	66.1313	60.541	98.7873	60.559	98.5525	91.488	97.7451	60.54	98.5384	60.551	98.0939
246.134	63.9385	60.641	98.7847	60.659	98.5528	91.738	97.7399	60.64	98.5397	60.651	98.0938
247.134	61.1992	60.741	98.7821	60.759	98.5519	91.988	97.7335	60.74	98.5402	60.751	98.0932
248.134	59.1627	60.841	98.7806	60.859	98.5497	92.238	97.7261	60.84	98.5414	60.851	98.0921
249.134	58.2698	60.941	98.7769	60.959	98.5486	92.488	97.7174	60.94	98.5445	60.951	98.0905
250.134	57.6662	61.041	98.7728	61.059	98.5476	92.738	97.7094	61.04	98.5468	61.051	98.0888
		61.141	98.7704	61.159	98.5453	92.988	97.7048	61.14	98.5492	61.151	98.088
		61.241	98.7684	61.259	98.545	93.238	97.7017	61.24	98.5506	61.251	98.0899
		61.341	98.7665	61.359	98.5436	93.488	97.696	61.34	98.5481	61.351	98.0922
		61.441	98.7659	61.459	98.5421	93.738	97.6876	61.44	98.5448	61.451	98.0941
		61.541	98.7661	61.559	98.5402	93.988	97.6804	61.54	98.5388	61.551	98.0945
		61.641	98.7654	61.659	98.5378	94.238	97.6773	61.64	98.533	61.651	98.0951
		61.741	98.7644	61.759	98.5346	94.488	97.6752	61.74	98.5303	61.751	98.0937
		61.841	98.7631	61.859	98.5325	94.738	97.6704	61.84	98.5272	61.851	98.0908
		61.941	98.7601	61.959	98.5304	94.988	97.6652	61.94	98.5256	61.951	98.0879
		62.041	98.7574	62.059	98.5269	95.238	97.6608	62.04	98.524	62.051	98.0838
		62.141	98.7539	62.159	98.5263	95.488	97.6547	62.14	98.5215	62.151	98.0794
		62.241	98.7502	62.259	98.5265	95.738	97.648	62.24	98.5207	62.251	98.0755
		62.341	98.7473	62.359	98.5274	95.988	97.6422	62.34	98.52	62.351	98.0713
		62.441	98.7455	62.459	98.5278	96.238	97.6376	62.44	98.5183	62.451	98.0653
		62.541	98.7461	62.559	98.5317	96.488	97.6328	62.54	98.5166	62.551	98.0611
		62.641	98.7457	62.659	98.5349	96.738	97.6274	62.64	98.5111	62.651	98.0554
		62.741	98.7473	62.759	98.5359	96.988	97.6225	62.74	98.5073	62.751	98.051
		62.841	98.7496	62.859	98.5364	97.238	97.6179	62.84	98.5046	62.851	98.0477
		62.941	98.7512	62.959	98.5361	97.488	97.6148	62.94	98.5038	62.951	98.0445
		63.041	98.7523	63.059	98.5351	97.738	97.6107	63.04	98.5047	63.051	98.0417
		63.141	98.7529	63.159	98.5325	97.988	97.6052	63.14	98.508	63.151	98.0383
		63.241	98.7529	63.259	98.5289	98.238	97.5986	63.24	98.5107	63.251	98.0349
		63.341	98.752	63.359	98.5258	98.488	97.5937	63.34	98.5114	63.351	98.0317
		63.441	98.7503	63.459	98.5218	98.738	97.5898	63.44	98.5109	63.451	98.026
		63.541	98.7486	63.559	98.5194	98.988	97.5857	63.54	98.5092	63.551	98.0222
		63.641	98.7444	63.659	98.5168	99.238	97.5729	63.64	98.5066	63.651	98.0172
		63.741	98.7397	63.759	98.5144	99.488	97.5557	63.74	98.5034	63.751	98.015
		63.841	98.7354	63.859	98.5135	99.738	97.5458	63.84	98.4999	63.851	98.013
		63.941	98.7316	63.959	98.5124	99.988	97.5406	63.94	98.4959	63.951	98.0126
		64.041	98.7285	64.059	98.5114	100.238	97.5367	64.04	98.4937	64.051	98.0128
		64.141	98.726	64.159	98.5105	100.488	97.5319	64.14	98.4905	64.151	98.0109
		64.241	98.7239	64.259	98.5096	100.738	97.5223	64.24	98.4894	64.251	98.0078
		64.341	98.7222	64.359	98.51	100.988	97.5129	64.34	98.4895	64.351	98.0024
		64.441	98.7219	64.459	98.5094	101.238	97.5042	64.44	98.4873	64.451	97.9941
		64.541	98.7209	64.559	98.5064	101.488	97.4926	64.54	98.4838	64.551	97.9855
		64.641	98.7193	64.659	98.5023	101.738	97.4821	64.64	98.4807	64.651	97.98
		64.741	98.7184	64.759	98.4976	101.988	97.4752	64.74	98.4794	64.751	97.9749
		64.841	98.717	64.859	98.4926	102.238	97.4701	64.84	98.4776	64.851	97.9723
		64.941	98.7145	64.959	98.4877	102.488	97.4656	64.94	98.4768	64.951	97.9716
		65.041	98.7126	65.059	98.4832	102.738	97.4595	65.04	98.477	65.051	97.9707
		65.141	98.7105	65.159	98.4798	102.988	97.4482	65.14	98.4772	65.151	97.9693
		65.241	98.7086	65.259	98.4774	103.238	97.4382	65.24	98.4769	65.251	97.9672
		65.341	98.7068	65.359	98.4779	103.488	97.4272	65.34	98.4762	65.351	97.9646
		65.441	98.7062	65.459	98.4791	103.738	97.4146	65.44	98.4742	65.451	97.9619
		65.541	98.7056	65.559	98.481	103.988	97.4009	65.54	98.4715	65.551	97.9592
		65.641	98.7043	65.659	98.4836	104.238	97.3941	65.64	98.471	65.651	97.9563
		65.741	98.7034	65.759	98.4844	104.488	97.389	65.74	98.4708	65.751	97.9534
		65.841	98.7023	65.859	98.4857	104.738	97.3871	65.84	98.4711	65.851	97.9489
		65.941	98.7006	65.959	98.4843	104.988	97.3827	65.94	98.4719	65.951	97.9471
		66.041	98.7003	66.059	98.4832	105.238	97.3787	66.04	98.4716	66.051	97.9472
		66.141	98.7001	66.159	98.4805	105.488	97.3732	66.14	98.4706	66.151	97.9436
		66.241	98.6997	66.259	98.478	105.738	97.3697	66.24	98.4707	66.251	97.9414
		66.341	98.7006	66.359	98.4756	105.988	97.3605	66.34	98.4702	66.351	97.9418
		66.441	98.7014	66.459	98.472	106.238	97.3466	66.44	98.4681	66.451	97.9416
		66.541	98.7008	66.559	98.4681	106.488	97.3331	66.54	98.4665	66.551	97.9417
		66.641	98.7002	66.659	98.4626	106.738	97.3209	66.64	98.4627	66.651	97.9422
		66.741	98.6979	66.759	98.4567	106.988	97.3143	66.74	98.4604	66.751	97.9402
		66.841	98.6959	66.859	98.4522	107.238	97.3075	66.84	98.4584	66.851	97.9365
		66.941	98.6949	66.959	98.4466	107.488	97.3025	66.94	98.4565	66.951	97.9328
		67.041	98.6935	67.059	98.4421	107.738	97.2984	67.04	98.4553	67.051	97.9284
		67.141	98.6927	67.159	98.4383	107.988	97.2912	67.14	98.4533	67.151	97.9247
		67.241	98.6929	67.259	98.4344	108.238	97.2821	67.24	98.4518	67.251	97.9207
		67.341	98.6926	67.359	98.4324	108.488	97.2679	67.34	98.4517	67.351	97.9195
		67.441	98.6908	67.459	98.4305	108.738	97.2553	67.44	98.4504	67.451	97.92
		67.541	98.6898	67.559	98.4286	108.988	97.2442	67.54	98.4493	67.551	97.9191
		67.641	98.6894	67.659	98.4268	109.238	97.2353	67.64	98.4493	67.651	97.9183
		67.741	98.6889	67.759	98.425	109.488	97.2264	67.74	98.4472	67.751	97.9184
		67.841	98.6891	67.859	98.4231	109.738	97.2161	67.84	98.4434	67.851	97.9178
		67.941	98.6906	67.959	98.4219	109.988	97.2088	67.94	98.44	67.951	97.9163
		68.041	98.6917	68.059	98.4215	110.238	97.1989	68.04	98.437	68.051	97.9124
		68.141	98.6921	68.159	98.4193	110.488	97.1919	68.14	98.4338	68.151	97.9096
		68.241	98.6917	68.259	98.417	110.738	97.1847	68.24	98.431	68.251	97.9074
		68.341	98.6906	68.359	98.4144	110.988	97.1734	68.34	98.4289	68.351	97.9059
		68.441	98.6892	68.459	98.4114	111.238	97.1625	68.44	98.4276	68.451	97.906
		68.541	98.6879	68.559	98.408	111.488	97.1563	68.54	98.427	68.551	97.9061
		68.641	98.6865	68.659	98.4046	111.738	97.1527	68.64	98.4269	68.651	97.9057
		68.741	98.6844	68.759	98.4012	111.988	97.1458	68.74	98.4283	68.751	97.9063
		68.841	98.6826	68.859	98.3989	112.238	97.1345	68.84	98.4306	68.851	97.9044
		68.941	98.6828	68.959	98.3987	112.488	97.1268	68.94	98.433	68.951	97.9037
		69.041	98.6824	69.059	98.3961	112.738	97.1175	69.04	98.4353	69.051	97.9018
		69.141	98.6817	69.159	98.3948	112.988	97.1101	69.14	98.4379	69.151	97.8995
		69.241	98.682	69.259	98.3923	113.238	97.1037	69.24	98.4418	69.251	97.8976
		69.341	98.6826	69.359	98.3892	113.488	97.0925	69.34	98.4439	69.351	97.8946
		69.441	98.6826	69.459	98.3862	113.738	97.0804	69.44	98.4454	69.451	97.8892
		69.541	98.6836	69.559	98.3815	113.988	97.0584	69.54	98.4451	69.551	97.8838
		69.641	98.6836	69.659	98.3772	114.238	97.0364	69.64	98.4439	69.651	97.8799
		69.741	98.6844	69.759	98.3735	114.488	97.0203	69.74	98.442	69.751	97.8747
		69.841	98.6847	69.859	98.3705	114.738	97.0101	69.84	98.4393	69.851	97.8719
		69.941	98.6844	69.959	98.3693	114.988	97.0044	69.94	98.4369	69.951	97.8693
		70.041	98.6837	70.059	98.3696	115.238	96.9967	70.04	98.4333	70.051	97.867
		70.141	98.6821	70.159	98.3691	115.488	96.9901	70.14	98.4292	70.151	97.8661
		70.241	98.6807	70.259	98.3678	115.738	96.9855	70.24	98.4262	70.251	97.8646
		70.341	98.6788	70.359	98.3673	115.988	96.9798	70.34	98.422	70.351	97.8628
		70.441	98.6771	70.459	98.366	116.238	96.9721	70.44	98.4171	70.451	97.8591
		70.541	98.6768	70.559	98.3642	116.488	96.9643	70.54	98.4124	70.551	97.8566
		70.641	98.6765	70.659	98.3606	116.738	96.9554	70.64	98.4088	70.651	97.8542
		70.741	98.6752	70.759	98.3569	116.988	96.9478	70.74	98.4067	70.751	97.8525
		70.841	98.6735	70.859	98.3539	117.238	96.9399	70.84	98.4034	70.851	97.8505
		70.941	98.6713	70.959	98.3502	117.488	96.9299	70.94	98.4017	70.951	97.8463
		71.041	98.6686	71.059	98.3462	117.738	96.9109	71.04	98.4006	71.051	97.8425
		71.141	98.6651	71.159	98.3421	117.988	96.8945	71.14	98.3999	71.151	97.8404
		71.241	98.6621	71.259	98.3382	118.238	96.88	71.24	98.3992	71.251	97.8371
		71.341	98.6587	71.359	98.3335	118.488	96.8651	71.34	98.3995	71.351	97.8344
		71.441	98.6548	71.459	98.3299	118.738	96.8526	71.44	98.4004	71.451	97.8326
		71.541	98.6521	71.559	98.3282	118.988	96.842	71.54	98.3994	71.551	97.8313
		71.641	98.6498	71.659	98.3273	119.238	96.8323	71.64	98.3983	71.651	97.8301
		71.741	98.6482	71.759	98.3273	119.488	96.8215	71.74	98.3969	71.751	97.8284
		71.841	98.6471	71.859	98.3275	119.738	96.8051	71.84	98.3969	71.851	97.8257
		71.941	98.6464	71.959	98.3278	119.988	96.7848	71.94	98.3961	71.951	97.8222
		72.041	98.6457	72.059	98.3261	120.238	96.7667	72.04	98.3941	72.051	97.8165
		72.141	98.6448	72.159	98.3243	120.488	96.7574	72.14	98.392	72.151	97.8095
		72.241	98.6436	72.259	98.3235	120.738	96.7525	72.24	98.3899	72.251	97.8039
		72.341	98.6421	72.359	98.3224	120.988	96.7454	72.34	98.3889	72.351	97.7989
		72.441	98.6405	72.459	98.321	121.238	96.7324	72.44	98.3862	72.451	97.7931
		72.541	98.6388	72.559	98.3215	121.488	96.7163	72.54	98.3816	72.551	97.7898
		72.641	98.6373	72.659	98.3217	121.738	96.7039	72.64	98.3778	72.651	97.7875
		72.741	98.6361	72.759	98.322	121.988	96.6908	72.74	98.3746	72.751	97.784
		72.841	98.6352	72.859	98.3216	122.238	96.6776	72.84	98.3716	72.851	97.7817
		72.941	98.6345	72.959	98.3199	122.488	96.6608	72.94	98.3696	72.951	97.7809
		73.041	98.6339	73.059	98.317	122.738	96.6491	73.04	98.3685	73.051	97.7786
		73.141	98.634	73.159	98.3122	122.988	96.6354	73.14	98.3683	73.151	97.7749
		73.241	98.6339	73.259	98.3088	123.238	96.6179	73.24	98.3682	73.251	97.7725
		73.341	98.6322	73.359	98.3044	123.488	96.5989	73.34	98.3699	73.351	97.77
		73.441	98.6297	73.459	98.2993	123.738	96.5833	73.44	98.371	73.451	97.7677
		73.541	98.6279	73.559	98.2953	123.988	96.5713	73.54	98.3713	73.551	97.7663
		73.641	98.625	73.659	98.2925	124.238	96.5483	73.64	98.3718	73.651	97.7645
		73.741	98.6229	73.759	98.2889	124.488	96.5288	73.74	98.3717	73.751	97.7622
		73.841	98.6209	73.859	98.285	124.738	96.5157	73.84	98.3709	73.851	97.7611
		73.941	98.6184	73.959	98.2833	124.988	96.4994	73.94	98.3695	73.951	97.7592
		74.041	98.6165	74.059	98.2827	125.238	96.481	74.04	98.3676	74.051	97.7565
		74.141	98.6152	74.159	98.2822	125.488	96.457	74.14	98.3677	74.151	97.7535
		74.241	98.6143	74.259	98.2815	125.738	96.4287	74.24	98.3678	74.251	97.7504
		74.341	98.6135	74.359	98.2802	125.988	96.4107	74.34	98.3679	74.351	97.748
		74.441	98.6125	74.459	98.2786	126.238	96.398	74.44	98.3687	74.451	97.7459
		74.541	98.6109	74.559	98.2767	126.488	96.3832	74.54	98.3692	74.551	97.7448
		74.641	98.6093	74.659	98.2748	126.738	96.3501	74.64	98.3692	74.651	97.7456
		74.741	98.6081	74.759	98.2731	126.988	96.326	74.74	98.3698	74.751	97.7448
		74.841	98.6057	74.859	98.2715	127.238	96.3157	74.84	98.3683	74.851	97.7454
		74.941	98.6044	74.959	98.2698	127.488	96.295	74.94	98.3658	74.951	97.7451
		75.041	98.6026	75.059	98.2678	127.738	96.2666	75.04	98.3632	75.051	97.7443
		75.141	98.6008	75.159	98.2656	127.988	96.2456	75.14	98.3599	75.151	97.7447
		75.241	98.5998	75.259	98.2619	128.238	96.2288	75.24	98.3566	75.251	97.7433
		75.341	98.5984	75.359	98.2595	128.488	96.2079	75.34	98.3538	75.351	97.7418
		75.441	98.596	75.459	98.2577	128.738	96.1785	75.44	98.349	75.451	97.7419
		75.541	98.5945	75.559	98.2558	128.988	96.1502	75.54	98.3439	75.551	97.7406
		75.641	98.5935	75.659	98.2557	129.238	96.1476	75.64	98.3391	75.651	97.7385
		75.741	98.5917	75.759	98.2555	129.488	96.1208	75.74	98.3353	75.751	97.7357
		75.841	98.5894	75.859	98.2537	129.738	96.091	75.84	98.3323	75.851	97.7319
		75.941	98.5879	75.959	98.2525	129.988	96.064	75.94	98.3308	75.951	97.7297
		76.041	98.5859	76.059	98.2516	130.238	96.0464	76.04	98.3313	76.051	97.7274
		76.141	98.584	76.159	98.2509	130.488	96.0174	76.14	98.3307	76.151	97.7248
		76.241	98.5811	76.259	98.2513	130.738	95.9799	76.24	98.3301	76.251	97.7219
		76.341	98.5785	76.359	98.2514	130.988	95.9774	76.34	98.3289	76.351	97.7189
		76.441	98.5767	76.459	98.2498	131.238	95.9532	76.44	98.3279	76.451	97.7158
		76.541	98.5747	76.559	98.2488	131.488	95.9239	76.54	98.3261	76.551	97.7129
		76.641	98.5718	76.659	98.2485	131.738	95.8988	76.64	98.3217	76.651	97.7104
		76.741	98.5698	76.759	98.247	131.988	95.8731	76.74	98.3169	76.751	97.7086
		76.841	98.5683	76.859	98.2449	132.238	95.8292	76.84	98.3136	76.851	97.7075
		76.941	98.5668	76.959	98.2441	132.488	95.8139	76.94	98.3098	76.951	97.7072
		77.041	98.5658	77.059	98.2418	132.738	95.784	77.04	98.3062	77.051	97.7067
		77.141	98.5653	77.159	98.2391	132.988	95.762	77.14	98.3049	77.151	97.7048
		77.241	98.5637	77.259	98.2363	133.238	95.7248	77.24	98.3046	77.251	97.7028
		77.341	98.5626	77.359	98.2335	133.488	95.6828	77.34	98.3034	77.351	97.7018
		77.441	98.5607	77.459	98.231	133.738	95.6746	77.44	98.3026	77.451	97.6983
		77.541	98.5585	77.559	98.2287	133.988	95.654	77.54	98.3031	77.551	97.6947
		77.641	98.5568	77.659	98.2266	134.238	95.6204	77.64	98.3036	77.651	97.6905
		77.741	98.5544	77.759	98.2259	134.488	95.6002	77.74	98.3023	77.751	97.6853
		77.841	98.5523	77.859	98.2249	134.738	95.5674	77.84	98.3009	77.851	97.6818
		77.941	98.5508	77.959	98.2231	134.988	95.5284	77.94	98.3004	77.951	97.6771
		78.041	98.5497	78.059	98.2216	135.238	95.5237	78.04	98.2987	78.051	97.6744
		78.141	98.5491	78.159	98.2201	135.488	95.5023	78.14	98.2976	78.151	97.673
		78.241	98.5488	78.259	98.2185	135.738	95.467	78.24	98.2982	78.251	97.6703
		78.341	98.5486	78.359	98.2172	135.988	95.445	78.34	98.2977	78.351	97.6669
		78.441	98.5485	78.459	98.2151	136.238	95.4112	78.44	98.2962	78.451	97.6646
		78.541	98.5482	78.559	98.2122	136.488	95.3675	78.54	98.2946	78.551	97.6615
		78.641	98.5478	78.659	98.2102	136.738	95.3599	78.64	98.293	78.651	97.6582
		78.741	98.5468	78.759	98.2094	136.988	95.3226	78.74	98.2917	78.751	97.653
		78.841	98.5448	78.859	98.2071	137.238	95.2992	78.84	98.291	78.851	97.648
		78.941	98.5436	78.959	98.204	137.488	95.2694	78.94	98.2904	78.951	97.6444
		79.041	98.5424	79.059	98.2006	137.738	95.209	79.04	98.2897	79.051	97.641
		79.141	98.5411	79.159	98.1966	137.988	95.2023	79.14	98.2887	79.151	97.638
		79.241	98.5401	79.259	98.1927	138.238	95.1655	79.24	98.2873	79.251	97.634
		79.341	98.5392	79.359	98.189	138.488	95.1353	79.34	98.2857	79.351	97.6312
		79.441	98.5386	79.459	98.1858	138.738	95.0938	79.44	98.2839	79.451	97.6295
		79.541	98.5382	79.559	98.183	138.988	95.0767	79.54	98.2821	79.551	97.6265
		79.641	98.5378	79.659	98.18	139.238	95.0378	79.64	98.2798	79.651	97.6225
		79.741	98.5377	79.759	98.1764	139.488	95.0113	79.74	98.2786	79.751	97.6201
		79.841	98.537	79.859	98.172	139.738	94.9833	79.84	98.2771	79.851	97.6177
		79.941	98.5351	79.959	98.1671	139.988	94.9511	79.94	98.2749	79.951	97.6162
		80.041	98.5327	80.059	98.1619	140.238	94.912	80.04	98.2742	80.051	97.6139
		80.141	98.5308	80.159	98.1585	140.488	94.8941	80.14	98.2721	80.151	97.6127
		80.241	98.5281	80.259	98.1562	140.738	94.869	80.24	98.2713	80.251	97.6145
		80.341	98.5249	80.359	98.154	140.988	94.8356	80.34	98.2695	80.351	97.6145
		80.441	98.5222	80.459	98.1534	141.238	94.784	80.44	98.2676	80.451	97.6141
		80.541	98.5198	80.559	98.1545	141.488	94.7728	80.54	98.2666	80.551	97.6136
		80.641	98.5177	80.659	98.1539	141.738	94.7467	80.64	98.264	80.651	97.6122
		80.741	98.5157	80.759	98.1533	141.988	94.707	80.74	98.2606	80.751	97.6113
		80.841	98.5137	80.859	98.1519	142.238	94.6867	80.84	98.2584	80.851	97.6111
		80.941	98.5116	80.959	98.1484	142.488	94.641	80.94	98.2569	80.951	97.6088
		81.041	98.5095	81.059	98.1449	142.738	94.6153	81.04	98.254	81.051	97.6061
		81.141	98.5074	81.159	98.143	142.988	94.5875	81.14	98.2511	81.151	97.6032
		81.241	98.5055	81.259	98.1405	143.238	94.5501	81.24	98.2501	81.251	97.6001
		81.341	98.5038	81.359	98.1393	143.488	94.5082	81.34	98.2495	81.351	97.5972
		81.441	98.5023	81.459	98.1387	143.738	94.4798	81.44	98.2481	81.451	97.5946
		81.541	98.5009	81.559	98.1373	143.988	94.4466	81.54	98.248	81.551	97.5924
		81.641	98.4996	81.659	98.137	144.238	94.412	81.64	98.2481	81.651	97.5905
		81.741	98.4983	81.759	98.1346	144.488	94.3719	81.74	98.2473	81.751	97.5886
		81.841	98.4968	81.859	98.1323	144.738	94.3383	81.84	98.2453	81.851	97.5863
		81.941	98.495	81.959	98.1289	144.988	94.3138	81.94	98.2423	81.951	97.5836
		82.041	98.4927	82.059	98.1244	145.238	94.2688	82.04	98.2386	82.051	97.5805
		82.141	98.4901	82.159	98.1209	145.488	94.2524	82.14	98.2348	82.151	97.5773
		82.241	98.4874	82.259	98.1162	145.738	94.2276	82.24	98.2315	82.251	97.5742
		82.341	98.4848	82.359	98.1113	145.988	94.187	82.34	98.2278	82.351	97.5714
		82.441	98.4824	82.459	98.108	146.238	94.1593	82.44	98.2241	82.451	97.5688
		82.541	98.4804	82.559	98.1047	146.488	94.1228	82.54	98.2223	82.551	97.5669
		82.641	98.4787	82.659	98.1006	146.738	94.092	82.64	98.2206	82.651	97.5652
		82.741	98.4771	82.759	98.0979	146.988	94.0665	82.74	98.2188	82.751	97.5625
		82.841	98.4758	82.859	98.0942	147.238	94.019	82.84	98.2173	82.851	97.5618
		82.941	98.4745	82.959	98.09	147.488	93.9968	82.94	98.2148	82.951	97.5605
		83.041	98.4733	83.059	98.0874	147.738	93.9614	83.04	98.2117	83.051	97.5589
		83.141	98.472	83.159	98.0852	147.988	93.9353	83.14	98.21	83.151	97.5582
		83.241	98.4703	83.259	98.0824	148.238	93.8987	83.24	98.2082	83.251	97.5554
		83.341	98.4679	83.359	98.0817	148.488	93.8713	83.34	98.2062	83.351	97.5524
		83.441	98.4647	83.459	98.0804	148.738	93.8362	83.44	98.204	83.451	97.5494
		83.541	98.4607	83.559	98.0786	148.988	93.8169	83.54	98.2017	83.551	97.5463
		83.641	98.4561	83.659	98.078	149.238	93.7636	83.64	98.1987	83.651	97.5431
		83.741	98.4514	83.759	98.0775	149.488	93.7484	83.74	98.1946	83.751	97.5396
		83.841	98.4471	83.859	98.0753	149.738	93.7077	83.84	98.1923	83.851	97.5359
		83.941	98.4436	83.959	98.0741	149.988	93.6763	83.94	98.189	83.951	97.5351
		84.041	98.441	84.059	98.0715	150.238	93.6469	84.04	98.187	84.051	97.5336
		84.141	98.4392	84.159	98.0692	150.488	93.6047	84.14	98.1858	84.151	97.5309
		84.241	98.4378	84.259	98.0675	150.738	93.58	84.24	98.1835	84.251	97.528
		84.341	98.4368	84.359	98.0648	150.988	93.5554	84.34	98.1814	84.351	97.5252
		84.441	98.4358	84.459	98.0637	151.238	93.5148	84.44	98.179	84.451	97.5239
		84.541	98.4349	84.559	98.0617	151.488	93.4749	84.54	98.176	84.551	97.5215
		84.641	98.4341	84.659	98.0586	151.738	93.4614	84.64	98.1725	84.651	97.5186
		84.741	98.4331	84.759	98.0564	151.988	93.4305	84.74	98.1688	84.751	97.516
		84.841	98.4319	84.859	98.0546	152.238	93.4094	84.84	98.1652	84.851	97.5131
		84.941	98.4302	84.959	98.0516	152.488	93.3796	84.94	98.162	84.951	97.5099
		85.041	98.428	85.059	98.0499	152.738	93.3552	85.04	98.1592	85.051	97.5068
		85.141	98.4253	85.159	98.0474	152.988	93.312	85.14	98.1568	85.151	97.504
		85.241	98.4225	85.259	98.0448	153.238	93.3008	85.24	98.1543	85.251	97.5017
		85.341	98.4198	85.359	98.0429	153.488	93.2804	85.34	98.1525	85.351	97.5002
		85.441	98.4173	85.459	98.0392	153.738	93.2605	85.44	98.1514	85.451	97.4992
		85.541	98.4149	85.559	98.0349	153.988	93.2398	85.54	98.1491	85.551	97.4984
		85.641	98.4125	85.659	98.0316	154.238	93.2135	85.64	98.1473	85.651	97.4978
		85.741	98.4099	85.759	98.0277	154.488	93.1875	85.74	98.1475	85.751	97.4973
		85.841	98.4073	85.859	98.0226	154.738	93.1695	85.84	98.1471	85.851	97.4968
		85.941	98.4045	85.959	98.018	154.988	93.1448	85.94	98.1466	85.951	97.4963
		86.041	98.402	86.059	98.0139	155.238	93.1095	86.04	98.1465	86.051	97.4953
		86.141	98.3998	86.159	98.0104	155.488	93.1094	86.14	98.1442	86.151	97.4935
		86.241	98.398	86.259	98.0075	155.738	93.0936	86.24	98.1428	86.251	97.4905
		86.341	98.3968	86.359	98.0051	155.988	93.0691	86.34	98.1398	86.351	97.4869
		86.441	98.3961	86.459	98.0032	156.238	93.0517	86.44	98.1356	86.451	97.482
		86.541	98.3957	86.559	98.0015	156.488	93.0364	86.54	98.1324	86.551	97.4762
		86.641	98.3954	86.659	98.0002	156.738	93.0198	86.64	98.1298	86.651	97.4728
		86.741	98.3948	86.759	97.9992	156.988	93.0052	86.74	98.126	86.751	97.4691
		86.841	98.3936	86.859	97.9982	157.238	92.999	86.84	98.124	86.851	97.4671
		86.941	98.3915	86.959	97.997	157.488	92.9887	86.94	98.1211	86.951	97.4663
		87.041	98.3887	87.059	97.9951	157.738	92.9803	87.04	98.1186	87.051	97.4643
		87.141	98.3854	87.159	97.9924	157.988	92.9707	87.14	98.1162	87.151	97.4624
		87.241	98.3821	87.259	97.9887	158.238	92.9643	87.24	98.112	87.251	97.4602
		87.341	98.3791	87.359	97.9844	158.488	92.9536	87.34	98.1087	87.351	97.4574
		87.441	98.3769	87.459	97.9798	158.738	92.9453	87.44	98.1039	87.451	97.4543
		87.541	98.3754	87.559	97.9753	158.988	92.9425	87.54	98.0982	87.551	97.451
		87.641	98.3745	87.659	97.9711	159.238	92.9339	87.64	98.094	87.651	97.4477
		87.741	98.3739	87.759	97.9676	159.488	92.9255	87.74	98.0907	87.751	97.4447
		87.841	98.3732	87.859	97.9648	159.738	92.9164	87.84	98.0862	87.851	97.4418
		87.941	98.3722	87.959	97.9629	159.988	92.9046	87.94	98.082	87.951	97.4388
		88.041	98.3709	88.059	97.9616	160.238	92.8909	88.04	98.0795	88.051	97.4354
		88.141	98.3691	88.159	97.9606	160.488	92.8789	88.14	98.0771	88.151	97.4317
		88.241	98.367	88.259	97.9595	160.738	92.873	88.24	98.0739	88.251	97.4292
		88.341	98.3649	88.359	97.9579	160.988	92.868	88.34	98.0715	88.351	97.4249
		88.441	98.3631	88.459	97.9554	161.238	92.8653	88.44	98.0708	88.451	97.4212
		88.541	98.3617	88.559	97.9524	161.488	92.8665	88.54	98.0689	88.551	97.4178
		88.641	98.3605	88.659	97.9491	161.738	92.8662	88.64	98.0661	88.651	97.4134
		88.741	98.3593	88.759	97.946	161.988	92.8635	88.74	98.0641	88.751	97.411
		88.841	98.3578	88.859	97.9433	162.238	92.8608	88.84	98.0621	88.851	97.4074
		88.941	98.3559	88.959	97.9411	162.488	92.8605	88.94	98.0584	88.951	97.4046
		89.041	98.3535	89.059	97.9391	162.738	92.8601	89.04	98.0559	89.051	97.4033
		89.141	98.3509	89.159	97.9371	162.988	92.8571	89.14	98.0529	89.151	97.4013
		89.241	98.3483	89.259	97.9348	163.238	92.8537	89.24	98.0495	89.251	97.3981
		89.341	98.3458	89.359	97.9325	163.488	92.8507	89.34	98.0479	89.351	97.3967
		89.441	98.3435	89.459	97.9301	163.738	92.8493	89.44	98.0477	89.451	97.3943
		89.541	98.3413	89.559	97.9277	163.988	92.8445	89.54	98.0463	89.551	97.3916
		89.641	98.3392	89.659	97.9253	164.238	92.8428	89.64	98.0461	89.651	97.3904
		89.741	98.3373	89.759	97.9229	164.488	92.8383	89.74	98.0448	89.751	97.3887
		89.841	98.3357	89.859	97.9204	164.738	92.8352	89.84	98.0428	89.851	97.3854
		89.941	98.3344	89.959	97.9176	164.988	92.831	89.94	98.0413	89.951	97.3838
		90.041	98.3335	90.059	97.9145	165.238	92.8285	90.04	98.0378	90.051	97.3824
		90.141	98.3328	90.159	97.911	165.488	92.8217	90.14	98.034	90.151	97.3806
		90.241	98.3323	90.259	97.9072	165.738	92.8175	90.24	98.0317	90.251	97.3809
		90.341	98.3317	90.359	97.9031	165.988	92.8162	90.34	98.0303	90.351	97.3813
		90.441	98.3307	90.459	97.8991	166.238	92.8154	90.44	98.0292	90.451	97.3798
		90.541	98.3291	90.559	97.8956	166.488	92.8147	90.54	98.0288	90.551	97.3788
		90.641	98.327	90.659	97.893	166.738	92.8133	90.64	98.0289	90.651	97.3779
		90.741	98.3241	90.759	97.8912	166.988	92.8111	90.74	98.0277	90.751	97.3752
		90.841	98.3208	90.859	97.8901	167.238	92.8108	90.84	98.0271	90.851	97.3739
		90.941	98.3174	90.959	97.8892	167.488	92.8099	90.94	98.0273	90.951	97.3729
		91.041	98.3141	91.059	97.8881	167.738	92.8072	91.04	98.0264	91.051	97.3702
		91.141	98.3113	91.159	97.8867	167.988	92.807	91.14	98.0238	91.151	97.3675
		91.241	98.3093	91.259	97.8848	168.238	92.8091	91.24	98.0221	91.251	97.3656
		91.341	98.308	91.359	97.8825	168.488	92.8112	91.34	98.0187	91.351	97.3618
		91.441	98.3073	91.459	97.8802	168.738	92.8107	91.44	98.0154	91.451	97.3592
		91.541	98.3067	91.559	97.8779	168.988	92.8087	91.54	98.0128	91.551	97.3576
		91.641	98.3062	91.659	97.8759	169.238	92.8077	91.64	98.0097	91.651	97.355
		91.741	98.3055	91.759	97.874	169.488	92.8077	91.74	98.0092	91.751	97.3525
		91.841	98.3045	91.859	97.8719	169.738	92.8079	91.84	98.01	91.851	97.3523
		91.941	98.3034	91.959	97.8695	169.988	92.8072	91.94	98.0103	91.951	97.351
		92.041	98.3022	92.059	97.8665	170.238	92.8071	92.04	98.011	92.051	97.3512
		92.141	98.301	92.159	97.8628	170.488	92.8078	92.14	98.0122	92.151	97.3513
		92.241	98.2997	92.259	97.8586	170.738	92.8068	92.24	98.0114	92.251	97.3502
		92.341	98.2983	92.359	97.8542	170.988	92.8042	92.34	98.0114	92.351	97.35
		92.441	98.2965	92.459	97.8499	171.238	92.8012	92.44	98.0095	92.451	97.3475
		92.541	98.2945	92.559	97.846	171.488	92.7989	92.54	98.0072	92.551	97.3434
		92.641	98.2922	92.659	97.8428	171.738	92.7981	92.64	98.0052	92.651	97.3402
		92.741	98.2899	92.759	97.8402	171.988	92.7974	92.74	98.001	92.751	97.337
		92.841	98.2877	92.859	97.8383	172.238	92.7968	92.84	97.9967	92.851	97.3326
		92.941	98.2859	92.959	97.8367	172.488	92.797	92.94	97.994	92.951	97.3303
		93.041	98.2833	93.059	97.8352	172.738	92.7957	93.04	97.991	93.051	97.3272
		93.141	98.2795	93.159	97.8336	172.988	92.8009	93.14	97.9875	93.151	97.3247
		93.241	98.2753	93.259	97.8316	173.238	92.8099	93.24	97.9844	93.251	97.3231
		93.341	98.2711	93.359	97.8295	173.488	92.8139	93.34	97.9813	93.351	97.32
		93.441	98.2676	93.459	97.8273	173.738	92.8176	93.44	97.9778	93.451	97.3189
		93.541	98.2642	93.559	97.8252	173.988	92.8197	93.54	97.974	93.551	97.3167
		93.641	98.2611	93.659	97.8233	174.238	92.8202	93.64	97.9701	93.651	97.3153
		93.741	98.2588	93.759	97.8217	174.488	92.8202	93.74	97.9665	93.751	97.3149
		93.841	98.2568	93.859	97.8204	174.738	92.8222	93.84	97.9633	93.851	97.3131
		93.941	98.255	93.959	97.8194	174.988	92.8229	93.94	97.9608	93.951	97.3124
		94.041	98.2543	94.059	97.8184	175.238	92.8278	94.04	97.959	94.051	97.3119
		94.141	98.2545	94.159	97.8171	175.488	92.8334	94.14	97.9574	94.151	97.3092
		94.241	98.2548	94.259	97.8155	175.738	92.8345	94.24	97.956	94.251	97.306
		94.341	98.2552	94.359	97.8133	175.988	92.836	94.34	97.9544	94.351	97.304
		94.441	98.2543	94.459	97.8106	176.238	92.8351	94.44	97.9526	94.451	97.3004
		94.541	98.253	94.559	97.8077	176.488	92.8362	94.54	97.9507	94.551	97.2986
		94.641	98.2515	94.659	97.8049	176.738	92.8371	94.64	97.9488	94.651	97.2967
		94.741	98.2492	94.759	97.8026	176.988	92.8386	94.74	97.9469	94.751	97.2946
		94.841	98.2465	94.859	97.8007	177.238	92.8389	94.84	97.9451	94.851	97.2938
		94.941	98.2423	94.959	97.7992	177.488	92.839	94.94	97.9432	94.951	97.2912
		95.041	98.2377	95.059	97.7977	177.738	92.8385	95.04	97.9411	95.051	97.2893
		95.141	98.2337	95.159	97.7965	177.988	92.8387	95.14	97.9388	95.151	97.2881
		95.241	98.2303	95.259	97.7932	178.238	92.8384	95.24	97.9364	95.251	97.2857
		95.341	98.2281	95.359	97.7881	178.488	92.8405	95.34	97.9339	95.351	97.2825
		95.441	98.2253	95.459	97.7823	178.738	92.8436	95.44	97.9317	95.451	97.2814
		95.541	98.2227	95.559	97.7768	178.988	92.8441	95.54	97.93	95.551	97.2792
		95.641	98.2213	95.659	97.7725	179.238	92.8437	95.64	97.9288	95.651	97.278
		95.741	98.2199	95.759	97.7683	179.488	92.8429	95.74	97.928	95.751	97.2774
		95.841	98.2184	95.859	97.7646	179.738	92.8414	95.84	97.9271	95.851	97.2754
		95.941	98.2167	95.959	97.7616	179.988	92.8383	95.94	97.9256	95.951	97.2747
		96.041	98.2144	96.059	97.7583	180.238	92.8347	96.04	97.9232	96.051	97.2741
		96.141	98.211	96.159	97.755	180.488	92.8328	96.14	97.9197	96.151	97.2719
		96.241	98.2074	96.259	97.7518	180.738	92.8327	96.24	97.9153	96.251	97.2695
		96.341	98.2045	96.359	97.7492	180.988	92.8319	96.34	97.9106	96.351	97.2683
		96.441	98.2008	96.459	97.7475	181.238	92.8315	96.44	97.9061	96.451	97.2652
		96.541	98.1969	96.559	97.7458	181.488	92.8329	96.54	97.9025	96.551	97.2639
		96.641	98.1937	96.659	97.7429	181.738	92.8335	96.64	97.8998	96.651	97.2623
		96.741	98.1899	96.759	97.741	181.988	92.832	96.74	97.8979	96.751	97.2602
		96.841	98.187	96.859	97.7388	182.238	92.8292	96.84	97.8964	96.851	97.2595
		96.941	98.1848	96.959	97.7341	182.488	92.8268	96.94	97.8949	96.951	97.2574
		97.041	98.1828	97.059	97.7284	182.738	92.8267	97.04	97.8932	97.051	97.2551
		97.141	98.1811	97.159	97.7202	182.988	92.8282	97.14	97.8916	97.151	97.2544
		97.241	98.1797	97.259	97.7121	183.238	92.8287	97.24	97.89	97.251	97.2536
		97.341	98.1785	97.359	97.7054	183.488	92.8267	97.34	97.8882	97.351	97.2511
		97.441	98.1772	97.459	97.6995	183.738	92.8246	97.44	97.8859	97.451	97.2498
		97.541	98.1758	97.559	97.6948	183.988	92.8257	97.54	97.8835	97.551	97.2467
		97.641	98.1744	97.659	97.6891	184.238	92.828	97.64	97.8811	97.651	97.2443
		97.741	98.173	97.759	97.6843	184.488	92.8271	97.74	97.8788	97.751	97.2426
		97.841	98.1719	97.859	97.6809	184.738	92.8243	97.84	97.8768	97.851	97.2398
		97.941	98.1707	97.959	97.6777	184.988	92.8237	97.94	97.8752	97.951	97.239
		98.041	98.1694	98.059	97.6757	185.238	92.8237	98.04	97.8739	98.051	97.2369
		98.141	98.168	98.159	97.6725	185.488	92.8227	98.14	97.8727	98.151	97.2354
		98.241	98.1668	98.259	97.6681	185.738	92.8205	98.24	97.872	98.251	97.2343
		98.341	98.1656	98.359	97.664	185.988	92.8167	98.34	97.8715	98.351	97.2317
		98.441	98.1645	98.459	97.6601	186.238	92.8148	98.44	97.8707	98.451	97.2308
		98.541	98.1633	98.559	97.6547	186.488	92.8155	98.54	97.8696	98.551	97.2284
		98.641	98.162	98.659	97.6503	186.738	92.8154	98.64	97.8679	98.651	97.2267
		98.741	98.1608	98.759	97.647	186.988	92.8143	98.74	97.8657	98.751	97.2262
		98.841	98.1582	98.859	97.6439	187.238	92.8144	98.84	97.8631	98.851	97.2245
		98.941	98.1549	98.959	97.6412	187.488	92.8153	98.94	97.8603	98.951	97.2246
		99.041	98.1516	99.059	97.6385	187.738	92.8155	99.04	97.8572	99.051	97.2234
		99.141	98.1475	99.159	97.6356	187.988	92.8162	99.14	97.8543	99.151	97.2229
		99.241	98.1432	99.259	97.6328	188.238	92.8175	99.24	97.8519	99.251	97.2233
		99.341	98.139	99.359	97.63	188.488	92.817	99.34	97.8505	99.351	97.2223
		99.441	98.1352	99.459	97.6272	188.738	92.8137	99.44	97.8498	99.451	97.223
		99.541	98.132	99.559	97.6239	188.988	92.8098	99.54	97.8494	99.551	97.222
		99.641	98.1291	99.659	97.6206	189.238	92.8076	99.64	97.8495	99.651	97.2214
		99.741	98.1268	99.759	97.6165	189.488	92.8063	99.74	97.85	99.751	97.2213
		99.841	98.125	99.859	97.6119	189.738	92.8054	99.84	97.8507	99.851	97.2195
		99.941	98.1243	99.959	97.6087	189.988	92.8032	99.94	97.8514	99.951	97.2188
		100.041	98.1244	100.059	97.6059	190.238	92.8004	100.04	97.8517	100.051	97.2185
		100.141	98.1235	100.159	97.6018	190.488	92.7981	100.14	97.8515	100.151	97.2166
		100.241	98.1224	100.259	97.5977	190.738	92.7967	100.24	97.8509	100.251	97.2143
		100.341	98.1212	100.359	97.5949	190.988	92.7975	100.34	97.8496	100.351	97.2132
		100.441	98.1198	100.459	97.5921	191.238	92.8	100.44	97.8479	100.451	97.2105
		100.541	98.1184	100.559	97.588	191.488	92.7991	100.54	97.8458	100.551	97.2091
		100.641	98.1168	100.659	97.5844	191.738	92.7951	100.64	97.8424	100.651	97.2075
		100.741	98.1142	100.759	97.5816	191.988	92.7921	100.74	97.837	100.751	97.2062
		100.841	98.1115	100.859	97.5788	192.238	92.7917	100.84	97.8317	100.851	97.2073
		100.941	98.1087	100.959	97.5761	192.488	92.792	100.94	97.8259	100.951	97.2073
		101.041	98.1053	101.059	97.5738	192.738	92.7914	101.04	97.82	101.051	97.2086
		101.141	98.1021	101.159	97.5717	192.988	92.7916	101.14	97.8148	101.151	97.2092
		101.241	98.0988	101.259	97.5694	193.238	92.792	101.24	97.81	101.251	97.2088
		101.341	98.0964	101.359	97.5674	193.488	92.7915	101.34	97.8045	101.351	97.2092
		101.441	98.0943	101.459	97.5669	193.738	92.7915	101.44	97.7986	101.451	97.2074
		101.541	98.0913	101.559	97.5654	193.988	92.7922	101.54	97.7926	101.551	97.2063
		101.641	98.0891	101.659	97.5629	194.238	92.791	101.64	97.7879	101.651	97.2044
		101.741	98.0863	101.759	97.56	194.488	92.7871	101.74	97.7849	101.751	97.2018
		101.841	98.0831	101.859	97.5566	194.738	92.7827	101.84	97.7813	101.851	97.2014
		101.941	98.0809	101.959	97.5531	194.988	92.7795	101.94	97.7795	101.951	97.2001
		102.041	98.079	102.059	97.5509	195.238	92.7777	102.04	97.7785	102.051	97.1984
		102.141	98.0757	102.159	97.5484	195.488	92.7775	102.14	97.7775	102.151	97.1979
		102.241	98.0732	102.259	97.5449	195.738	92.7773	102.24	97.7761	102.251	97.1972
		102.341	98.0711	102.359	97.5418	195.988	92.7687	102.34	97.7735	102.351	97.1946
		102.441	98.0682	102.459	97.5392	196.238	92.7542	102.44	97.7721	102.451	97.1917
		102.541	98.0662	102.559	97.5362	196.488	92.7468	102.54	97.7708	102.551	97.1884
		102.641	98.0636	102.659	97.5333	196.738	92.7444	102.64	97.7695	102.651	97.1848
		102.741	98.0615	102.759	97.5306	196.988	92.7425	102.74	97.7681	102.751	97.1815
		102.841	98.0602	102.859	97.5278	197.238	92.7406	102.84	97.7659	102.851	97.1788
		102.941	98.0589	102.959	97.5246	197.488	92.7391	102.94	97.7653	102.951	97.1771
		103.041	98.0571	103.059	97.5209	197.738	92.7281	103.04	97.7649	103.051	97.1759
		103.141	98.0555	103.159	97.5169	197.988	92.7121	103.14	97.7644	103.151	97.1751
		103.241	98.0536	103.259	97.5126	198.238	92.7011	103.24	97.7632	103.251	97.1746
		103.341	98.0514	103.359	97.5083	198.488	92.6917	103.34	97.7609	103.351	97.1741
		103.441	98.0491	103.459	97.5056	198.738	92.6825	103.44	97.7597	103.451	97.1734
		103.541	98.0469	103.559	97.5041	198.988	92.6744	103.54	97.7581	103.551	97.1723
		103.641	98.0451	103.659	97.5022	199.238	92.6655	103.64	97.7563	103.651	97.1707
		103.741	98.0428	103.759	97.4999	199.488	92.6527	103.74	97.7539	103.751	97.1688
		103.841	98.0405	103.859	97.4984	199.738	92.6442	103.84	97.7508	103.851	97.1671
		103.941	98.0392	103.959	97.4963	199.988	92.6402	103.94	97.7492	103.951	97.1659
		104.041	98.038	104.059	97.4925	200.238	92.6338	104.04	97.7478	104.051	97.1667
		104.141	98.0369	104.159	97.4877	200.488	92.6272	104.14	97.7464	104.151	97.167
		104.241	98.0347	104.259	97.4827	200.738	92.6171	104.24	97.7451	104.251	97.1659
		104.341	98.0319	104.359	97.4775	200.988	92.6074	104.34	97.7433	104.351	97.1652
		104.441	98.0298	104.459	97.4726	201.238	92.5934	104.44	97.7401	104.451	97.1658
		104.541	98.0266	104.559	97.4686	201.488	92.5802	104.54	97.7378	104.551	97.165
		104.641	98.0243	104.659	97.4654	201.738	92.5666	104.64	97.7355	104.651	97.1629
		104.741	98.0222	104.759	97.4633	201.988	92.5536	104.74	97.7333	104.751	97.1616
		104.841	98.0199	104.859	97.4626	202.238	92.5409	104.84	97.7315	104.851	97.161
		104.941	98.0186	104.959	97.462	202.488	92.5315	104.94	97.7288	104.951	97.1585
		105.041	98.0166	105.059	97.4614	202.738	92.521	105.04	97.7243	105.051	97.1575
		105.141	98.0156	105.159	97.4607	202.988	92.5093	105.14	97.7197	105.151	97.1564
		105.241	98.0143	105.259	97.4596	203.238	92.496	105.24	97.7164	105.251	97.1545
		105.341	98.012	105.359	97.4584	203.488	92.4839	105.34	97.7137	105.351	97.154
		105.441	98.0101	105.459	97.457	203.738	92.4715	105.44	97.7107	105.451	97.1553
		105.541	98.0069	105.559	97.4531	203.988	92.4501	105.54	97.7074	105.551	97.1556
		105.641	98.0038	105.659	97.4492	204.238	92.4286	105.64	97.7049	105.651	97.1549
		105.741	98.0015	105.759	97.4462	204.488	92.4133	105.74	97.7026	105.751	97.155
		105.841	97.9991	105.859	97.4422	204.738	92.4002	105.84	97.7	105.851	97.1555
		105.941	97.9961	105.959	97.4368	204.988	92.3808	105.94	97.698	105.951	97.1544
		106.041	97.9925	106.059	97.4323	205.238	92.3558	106.04	97.697	106.051	97.1545
		106.141	97.99	106.159	97.4284	205.488	92.3323	106.14	97.6945	106.151	97.1536
		106.241	97.9885	106.259	97.4236	205.738	92.3116	106.24	97.6914	106.251	97.1513
		106.341	97.9867	106.359	97.4181	205.988	92.2929	106.34	97.6897	106.351	97.1502
		106.441	97.9845	106.459	97.4139	206.238	92.2747	106.44	97.6882	106.451	97.1509
		106.541	97.9821	106.559	97.41	206.488	92.2515	106.54	97.6855	106.551	97.1507
		106.641	97.9787	106.659	97.4064	206.738	92.2277	106.64	97.6839	106.651	97.1502
		106.741	97.9746	106.759	97.4033	206.988	92.192	106.74	97.6808	106.751	97.1514
		106.841	97.9704	106.859	97.3998	207.238	92.1745	106.84	97.6763	106.851	97.1527
		106.941	97.966	106.959	97.3947	207.488	92.1543	106.94	97.6709	106.951	97.1527
		107.041	97.9625	107.059	97.3902	207.738	92.1337	107.04	97.6646	107.051	97.1546
		107.141	97.9588	107.159	97.3863	207.988	92.1065	107.14	97.6588	107.151	97.1555
		107.241	97.9549	107.259	97.38	208.238	92.077	107.24	97.6543	107.251	97.1553
		107.341	97.9515	107.359	97.3706	208.488	92.0543	107.34	97.6484	107.351	97.1563
		107.441	97.9493	107.459	97.3618	208.738	92.014	107.44	97.6427	107.451	97.1582
		107.541	97.9477	107.559	97.3545	208.988	91.9946	107.54	97.638	107.551	97.1581
		107.641	97.9455	107.659	97.3471	209.238	91.9703	107.64	97.6331	107.651	97.1602
		107.741	97.9433	107.759	97.3405	209.488	91.9473	107.74	97.6288	107.751	97.1624
		107.841	97.9419	107.859	97.3356	209.738	91.9127	107.84	97.6239	107.851	97.1637
		107.941	97.94	107.959	97.3317	209.988	91.8624	107.94	97.6189	107.951	97.1645
		108.041	97.9387	108.059	97.3288	210.238	91.8485	108.04	97.6148	108.051	97.164
		108.141	97.9369	108.159	97.3272	210.488	91.8086	108.14	97.6114	108.151	97.1653
		108.241	97.9347	108.259	97.3249	210.738	91.7704	108.24	97.6075	108.251	97.1663
		108.341	97.9335	108.359	97.3219	210.988	91.7276	108.34	97.6034	108.351	97.1667
		108.441	97.932	108.459	97.3199	211.238	91.6927	108.44	97.5991	108.451	97.1675
		108.541	97.9295	108.559	97.3165	211.488	91.6567	108.54	97.596	108.551	97.1676
		108.641	97.9276	108.659	97.3129	211.738	91.6027	108.64	97.5931	108.651	97.1651
		108.741	97.926	108.759	97.3095	211.988	91.5784	108.74	97.5889	108.751	97.1625
		108.841	97.9235	108.859	97.306	212.238	91.5325	108.84	97.5862	108.851	97.1605
		108.941	97.921	108.959	97.3021	212.488	91.4945	108.94	97.582	108.951	97.1576
		109.041	97.9183	109.059	97.2968	212.738	91.4397	109.04	97.5782	109.051	97.1544
		109.141	97.9154	109.159	97.293	212.988	91.401	109.14	97.5757	109.151	97.1539
		109.241	97.9126	109.259	97.2888	213.238	91.356	109.24	97.5726	109.251	97.1545
		109.341	97.91	109.359	97.2845	213.488	91.301	109.34	97.5683	109.351	97.1547
		109.441	97.9075	109.459	97.2812	213.738	91.2549	109.44	97.5661	109.451	97.1555
		109.541	97.9061	109.559	97.2764	213.988	91.1968	109.54	97.5633	109.551	97.1573
		109.641	97.9047	109.659	97.272	214.238	91.1334	109.64	97.5607	109.651	97.1591
		109.741	97.903	109.759	97.2654	214.488	91.0649	109.74	97.5586	109.751	97.1593
		109.841	97.9017	109.859	97.2587	214.738	91.0033	109.84	97.5546	109.851	97.1606
		109.941	97.9002	109.959	97.254	214.988	90.9423	109.94	97.5507	109.951	97.1624
		110.041	97.8985	110.059	97.2473	215.238	90.8607	110.04	97.5469	110.051	97.1636
		110.141	97.8966	110.159	97.2415	215.488	90.7759	110.14	97.5432	110.151	97.1664
		110.241	97.8943	110.259	97.237	215.738	90.6902	110.24	97.5387	110.251	97.1702
		110.341	97.8921	110.359	97.2329	215.988	90.6048	110.34	97.5331	110.351	97.1745
		110.441	97.8903	110.459	97.2291	216.238	90.5204	110.44	97.5289	110.451	97.1775
		110.541	97.8876	110.559	97.2264	216.488	90.4292	110.54	97.525	110.551	97.1793
		110.641	97.8847	110.659	97.2226	216.738	90.3256	110.64	97.5213	110.651	97.1818
		110.741	97.8813	110.759	97.2186	216.988	90.2315	110.74	97.5178	110.751	97.1834
		110.841	97.8775	110.859	97.2149	217.238	90.1432	110.84	97.5146	110.851	97.1842
		110.941	97.8744	110.959	97.2107	217.488	90.0487	110.94	97.5116	110.951	97.1847
		111.041	97.8704	111.059	97.2066	217.738	89.9617	111.04	97.5085	111.051	97.1851
		111.141	97.8666	111.159	97.204	217.988	89.8694	111.14	97.5039	111.151	97.1855
		111.241	97.8636	111.259	97.2012	218.238	89.7717	111.24	97.4997	111.251	97.1854
		111.341	97.8608	111.359	97.198	218.488	89.6656	111.34	97.4961	111.351	97.1847
		111.441	97.8585	111.459	97.1962	218.738	89.5629	111.44	97.4927	111.451	97.1837
		111.541	97.8564	111.559	97.1953	218.988	89.4499	111.54	97.4895	111.551	97.1829
		111.641	97.8543	111.659	97.1931	219.238	89.3408	111.64	97.4848	111.651	97.1825
		111.741	97.853	111.759	97.1908	219.488	89.235	111.74	97.481	111.751	97.183
		111.841	97.8517	111.859	97.1886	219.738	89.1117	111.84	97.4763	111.851	97.184
		111.941	97.8483	111.959	97.1859	219.988	88.9807	111.94	97.4713	111.951	97.1851
		112.041	97.8455	112.059	97.183	220.238	88.8176	112.04	97.4677	112.051	97.1867
		112.141	97.8417	112.159	97.181	220.488	88.6426	112.14	97.4633	112.151	97.1876
		112.241	97.838	112.259	97.1781	220.738	88.4668	112.24	97.4604	112.251	97.1871
		112.341	97.8344	112.359	97.1735	220.988	88.2664	112.34	97.4581	112.351	97.1875
		112.441	97.8284	112.459	97.1691	221.238	88.0703	112.44	97.4556	112.451	97.1878
		112.541	97.8226	112.559	97.1655	221.488	87.8962	112.54	97.4532	112.551	97.1868
		112.641	97.8168	112.659	97.1615	221.738	87.722	112.64	97.4497	112.651	97.1849
		112.741	97.8114	112.759	97.158	221.988	87.557	112.74	97.4437	112.751	97.1837
		112.841	97.8067	112.859	97.1536	222.238	87.3816	112.84	97.4398	112.851	97.1837
		112.941	97.8022	112.959	97.1509	222.488	87.193	112.94	97.4353	112.951	97.1819
		113.041	97.7988	113.059	97.1496	222.738	87.0208	113.04	97.4308	113.051	97.1797
		113.141	97.7965	113.159	97.1465	222.988	86.835	113.14	97.4281	113.151	97.178
		113.241	97.7939	113.259	97.1429	223.238	86.6301	113.24	97.4252	113.251	97.1765
		113.341	97.7912	113.359	97.1387	223.488	86.4271	113.34	97.4208	113.351	97.1751
		113.441	97.7896	113.459	97.134	223.738	86.2136	113.44	97.4177	113.451	97.1735
		113.541	97.7872	113.559	97.1289	223.988	85.9996	113.54	97.4142	113.551	97.1719
		113.641	97.7855	113.659	97.1235	224.238	85.7676	113.64	97.4096	113.651	97.1702
		113.741	97.7836	113.759	97.1185	224.488	85.5435	113.74	97.4053	113.751	97.1686
		113.841	97.7807	113.859	97.1142	224.738	85.3076	113.84	97.401	113.851	97.1671
		113.941	97.7777	113.959	97.1107	224.988	85.0677	113.94	97.3973	113.951	97.1655
		114.041	97.7741	114.059	97.1078	225.238	84.8177	114.04	97.394	114.051	97.1638
		114.141	97.7697	114.159	97.1049	225.488	84.5537	114.14	97.3921	114.151	97.1622
		114.241	97.7659	114.259	97.1011	225.738	84.2955	114.24	97.3885	114.251	97.1603
		114.341	97.7615	114.359	97.0987	225.988	84.0232	114.34	97.382	114.351	97.1582
		114.441	97.7553	114.459	97.0952	226.238	83.7512	114.44	97.3787	114.451	97.1559
		114.541	97.7501	114.559	97.0908	226.488	83.4749	114.54	97.374	114.551	97.1539
		114.641	97.7463	114.659	97.0863	226.738	83.1698	114.64	97.3698	114.651	97.1526
		114.741	97.7426	114.759	97.0816	226.988	82.8706	114.74	97.3651	114.751	97.1519
		114.841	97.7399	114.859	97.0773	227.238	82.575	114.84	97.3581	114.851	97.1519
		114.941	97.7382	114.959	97.0708	227.488	82.2776	114.94	97.3511	114.951	97.1521
		115.041	97.7354	115.059	97.0634	227.738	81.9832	115.04	97.3462	115.051	97.1524
		115.141	97.7326	115.159	97.0562	227.988	81.6739	115.14	97.3408	115.151	97.1533
		115.241	97.7299	115.259	97.049	228.238	81.3826	115.24	97.3361	115.251	97.1548
		115.341	97.7271	115.359	97.0419	228.488	81.078	115.34	97.3317	115.351	97.1562
		115.441	97.7248	115.459	97.0362	228.738	80.7805	115.44	97.3277	115.451	97.1569
		115.541	97.7231	115.559	97.0317	228.988	80.4826	115.54	97.3254	115.551	97.1568
		115.641	97.7202	115.659	97.0284	229.238	80.1788	115.64	97.3225	115.651	97.1559
		115.741	97.7174	115.759	97.0254	229.488	79.8803	115.74	97.3182	115.751	97.1543
		115.841	97.7141	115.859	97.0222	229.738	79.5929	115.84	97.315	115.851	97.1523
		115.941	97.7097	115.959	97.02	229.988	79.3161	115.94	97.3123	115.951	97.1501
		116.041	97.7056	116.059	97.0149	230.238	79.0476	116.04	97.3085	116.051	97.148
		116.141	97.7017	116.159	97.0095	230.488	78.7663	116.14	97.3053	116.151	97.1463
		116.241	97.697	116.259	97.0054	230.738	78.5079	116.24	97.3035	116.251	97.1455
		116.341	97.6928	116.359	97.0007	230.988	78.2697	116.34	97.3008	116.351	97.1449
		116.441	97.6896	116.459	96.9954	231.238	78.0371	116.44	97.2963	116.451	97.1441
		116.541	97.6866	116.559	96.9926	231.488	77.8134	116.54	97.2912	116.551	97.1426
		116.641	97.6838	116.659	96.9869	231.738	77.6067	116.64	97.2861	116.651	97.1412
		116.741	97.681	116.759	96.9809	231.988	77.4002	116.74	97.2808	116.751	97.141
		116.841	97.6782	116.859	96.9776	232.238	77.2245	116.84	97.2768	116.851	97.1395
		116.941	97.6752	116.959	96.9731	232.488	77.0597	116.94	97.2719	116.951	97.1373
		117.041	97.6711	117.059	96.9641	232.738	76.9098	117.04	97.2662	117.051	97.1353
		117.141	97.6655	117.159	96.9561	232.988	76.7783	117.14	97.2616	117.151	97.1332
		117.241	97.6598	117.259	96.95	233.238	76.6555	117.24	97.258	117.251	97.1315
		117.341	97.6546	117.359	96.9434	233.488	76.5337	117.34	97.2528	117.351	97.1316
		117.441	97.6501	117.459	96.9361	233.738	76.4301	117.44	97.246	117.451	97.1309
		117.541	97.6462	117.559	96.9305	233.988	76.3519	117.54	97.24	117.551	97.1298
		117.641	97.643	117.659	96.9251	234.238	76.2694	117.64	97.235	117.651	97.1292
		117.741	97.6406	117.759	96.9185	234.488	76.1707	117.74	97.2284	117.751	97.129
		117.841	97.6375	117.859	96.9113	234.738	76.0934	117.84	97.2199	117.851	97.1302
		117.941	97.6343	117.959	96.9053	234.988	76.0104	117.94	97.2133	117.951	97.1296
		118.041	97.6313	118.059	96.9007	235.238	75.9434	118.04	97.2085	118.051	97.1282
		118.141	97.6284	118.159	96.896	235.488	75.8826	118.14	97.2043	118.151	97.127
		118.241	97.6253	118.259	96.8915	235.738	75.8172	118.24	97.1992	118.251	97.1256
		118.341	97.6209	118.359	96.8872	235.988	75.741	118.34	97.1932	118.351	97.1241
		118.441	97.6168	118.459	96.8833	236.238	75.6774	118.44	97.1889	118.451	97.1239
		118.541	97.6126	118.559	96.8774	236.488	75.6093	118.54	97.1858	118.551	97.1227
		118.641	97.6077	118.659	96.8672	236.738	75.5553	118.64	97.1801	118.651	97.1212
		118.741	97.6037	118.759	96.8599	236.988	75.4919	118.74	97.1732	118.751	97.1213
		118.841	97.5994	118.859	96.8513	237.238	75.4303	118.84	97.1674	118.851	97.1236
		118.941	97.5914	118.959	96.8443	237.488	75.3672	118.94	97.1625	118.951	97.1276
		119.041	97.5845	119.059	96.8409	237.738	75.3175	119.04	97.1577	119.051	97.13
		119.141	97.5785	119.159	96.8368	237.988	75.2557	119.14	97.1532	119.151	97.1321
		119.241	97.5695	119.259	96.8318	238.238	75.1972	119.24	97.1504	119.251	97.1343
		119.341	97.5643	119.359	96.8265	238.488	75.1535	119.34	97.1472	119.351	97.1366
		119.441	97.5596	119.459	96.8204	238.738	75.0944	119.44	97.1421	119.451	97.138
		119.541	97.5548	119.559	96.814	238.988	75.0432	119.54	97.1375	119.551	97.1367
		119.641	97.55	119.659	96.8083	239.238	74.9942	119.64	97.1346	119.651	97.1361
		119.741	97.5452	119.759	96.8031	239.488	74.9256	119.74	97.1302	119.751	97.1335
		119.841	97.5418	119.859	96.7986	239.738	74.8914	119.84	97.1208	119.851	97.13
		119.941	97.5376	119.959	96.7936	239.988	74.8264	119.94	97.1129	119.951	97.1278
		120.041	97.5315	120.059	96.7907	240.238	74.7935	120.04	97.1044	120.051	97.1252
		120.141	97.525	120.159	96.7889	240.488	74.7395	120.14	97.0951	120.151	97.1217
		120.241	97.5198	120.259	96.7854	240.738	74.7035	120.24	97.0881	120.251	97.1191
		120.341	97.5153	120.359	96.7816	240.988	74.6606	120.34	97.0819	120.351	97.119
		120.441	97.5107	120.459	96.7734	241.238	74.6041	120.44	97.0769	120.451	97.12
		120.541	97.5059	120.559	96.7658	241.488	74.5645	120.54	97.0725	120.551	97.1216
		120.641	97.4992	120.659	96.7611	241.738	74.5217	120.64	97.0673	120.651	97.125
		120.741	97.4915	120.759	96.755	241.988	74.4728	120.74	97.0614	120.751	97.1272
		120.841	97.4849	120.859	96.7456	242.238	74.4225	120.84	97.0556	120.851	97.1291
		120.941	97.4781	120.959	96.7392	242.488	74.3633	120.94	97.0501	120.951	97.1311
		121.041	97.4745	121.059	96.7333	242.738	74.3238	121.04	97.0462	121.051	97.1326
		121.141	97.4723	121.159	96.7268	242.988	74.2754	121.14	97.0413	121.151	97.1338
		121.241	97.4705	121.259	96.7199	243.238	74.228	121.24	97.0354	121.251	97.1346
		121.341	97.4684	121.359	96.713	243.488	74.1843	121.34	97.0304	121.351	97.1348
		121.441	97.4634	121.459	96.7072	243.738	74.1319	121.44	97.026	121.451	97.1326
		121.541	97.4593	121.559	96.7016	243.988	74.0969	121.54	97.0218	121.551	97.1299
		121.641	97.4551	121.659	96.6951	244.238	74.0396	121.64	97.0182	121.651	97.1286
		121.741	97.4507	121.759	96.6893	244.488	74.0055	121.74	97.0096	121.751	97.1277
		121.841	97.4469	121.859	96.6846	244.738	73.9482	121.84	97.0007	121.851	97.1275
		121.941	97.444	121.959	96.68	244.988	73.9191	121.94	96.9945	121.951	97.1265
		122.041	97.4411	122.059	96.6748	245.238	73.8763	122.04	96.9888	122.051	97.1264
		122.141	97.4383	122.159	96.6623	245.488	73.8252	122.14	96.9838	122.151	97.1276
		122.241	97.4354	122.259	96.6503	245.738	73.7706	122.24	96.9814	122.251	97.1289
		122.341	97.4304	122.359	96.6413	245.988	73.737	122.34	96.9777	122.351	97.1306
		122.441	97.424	122.459	96.6352	246.238	73.6876	122.44	96.973	122.451	97.1308
		122.541	97.4203	122.559	96.6332	246.488	73.6522	122.54	96.9694	122.551	97.1315
		122.641	97.4159	122.659	96.6302	246.738	73.595	122.64	96.9659	122.651	97.133
		122.741	97.4109	122.759	96.627	246.988	73.5532	122.74	96.9605	122.751	97.1329
		122.841	97.4066	122.859	96.6213	247.238	73.5069	122.84	96.9547	122.851	97.1317
		122.941	97.403	122.959	96.6152	247.488	73.4553	122.94	96.9488	122.951	97.132
		123.041	97.3993	123.059	96.6083	247.738	73.4287	123.04	96.9412	123.051	97.1322
		123.141	97.3948	123.159	96.5984	247.988	73.3851	123.14	96.9343	123.151	97.1326
		123.241	97.392	123.259	96.5928	248.238	73.3219	123.24	96.9277	123.251	97.1325
		123.341	97.3888	123.359	96.5859	248.488	73.2894	123.34	96.9202	123.351	97.1325
		123.441	97.3854	123.459	96.5795	248.738	73.2471	123.44	96.9145	123.451	97.1343
		123.541	97.3824	123.559	96.5726	248.988	73.1925	123.54	96.9084	123.551	97.136
		123.641	97.3786	123.659	96.565	249.238	73.1594	123.64	96.8986	123.651	97.1379
		123.741	97.3755	123.759	96.5599	249.488	73.1193	123.74	96.8876	123.751	97.1382
		123.841	97.3658	123.859	96.5535	249.738	73.0638	123.84	96.8766	123.851	97.1386
		123.941	97.3554	123.959	96.5472	249.988	73.0262	123.94	96.8667	123.951	97.1395
		124.041	97.3487	124.059	96.5415	250.238	72.9853	124.04	96.8606	124.051	97.1385
		124.141	97.3444	124.159	96.5356			124.14	96.8554	124.151	97.1372
		124.241	97.3419	124.259	96.5303			124.24	96.8513	124.251	97.1373
		124.341	97.3392	124.359	96.526			124.34	96.8457	124.351	97.1366
		124.441	97.3348	124.459	96.5204			124.44	96.8383	124.451	97.1348
		124.541	97.3285	124.559	96.5132			124.54	96.8296	124.551	97.1335
		124.641	97.3207	124.659	96.5063			124.64	96.819	124.651	97.1324
		124.741	97.3128	124.759	96.5001			124.74	96.8089	124.751	97.1312
		124.841	97.3069	124.859	96.4909			124.84	96.7966	124.851	97.1318
		124.941	97.3006	124.959	96.4772			124.94	96.7858	124.951	97.1312
		125.041	97.2951	125.059	96.4661			125.04	96.7772	125.051	97.1304
		125.141	97.2912	125.159	96.4547			125.14	96.7699	125.151	97.1305
		125.241	97.2878	125.259	96.4472			125.24	96.7645	125.251	97.1292
		125.341	97.284	125.359	96.4447			125.34	96.7579	125.351	97.1301
		125.441	97.2795	125.459	96.4417			125.44	96.7536	125.451	97.1301
		125.541	97.275	125.559	96.4364			125.54	96.7441	125.551	97.1313
		125.641	97.2708	125.659	96.4318			125.64	96.7314	125.651	97.1329
		125.741	97.2624	125.759	96.4264			125.74	96.7232	125.751	97.1332
		125.841	97.2501	125.859	96.423			125.84	96.7173	125.851	97.1347
		125.941	97.2417	125.959	96.4186			125.94	96.7096	125.951	97.1353
		126.041	97.2341	126.059	96.4104			126.04	96.7028	126.051	97.1368
		126.141	97.2314	126.159	96.4055			126.14	96.6963	126.151	97.1375
		126.241	97.2295	126.259	96.4017			126.24	96.6903	126.251	97.1368
		126.341	97.2256	126.359	96.3946			126.34	96.6857	126.351	97.1363
		126.441	97.2225	126.459	96.3885			126.44	96.6776	126.451	97.1358
		126.541	97.2193	126.559	96.3841			126.54	96.6622	126.551	97.1351
		126.641	97.2154	126.659	96.3765			126.64	96.6516	126.651	97.1342
		126.741	97.2139	126.759	96.3675			126.74	96.641	126.751	97.1333
		126.841	97.213	126.859	96.3612			126.84	96.6353	126.851	97.1327
		126.941	97.2061	126.959	96.3505			126.94	96.6343	126.951	97.1329
		127.041	97.1934	127.059	96.3392			127.04	96.6306	127.051	97.1341
		127.141	97.186	127.159	96.3322			127.14	96.6236	127.151	97.1363
		127.241	97.1807	127.259	96.3266			127.24	96.6179	127.251	97.1393
		127.341	97.1746	127.359	96.3189			127.34	96.6104	127.351	97.1424
		127.441	97.1682	127.459	96.3106			127.44	96.6029	127.451	97.1454
		127.541	97.1621	127.559	96.299			127.54	96.5968	127.551	97.1472
		127.641	97.1563	127.659	96.2866			127.64	96.5907	127.651	97.1467
		127.741	97.1509	127.759	96.2765			127.74	96.5801	127.751	97.1472
		127.841	97.1435	127.859	96.2701			127.84	96.5642	127.851	97.1474
		127.941	97.1317	127.959	96.2667			127.94	96.556	127.951	97.1472
		128.041	97.1196	128.059	96.2609			128.04	96.5502	128.051	97.1472
		128.141	97.1137	128.159	96.2534			128.14	96.5446	128.151	97.1474
		128.241	97.1133	128.259	96.2461			128.24	96.5395	128.251	97.148
		128.341	97.11	128.359	96.2381			128.34	96.5337	128.351	97.1493
		128.441	97.1046	128.459	96.2291			128.44	96.5269	128.451	97.1494
		128.541	97.0978	128.559	96.2198			128.54	96.5213	128.551	97.1505
		128.641	97.0893	128.659	96.206			128.64	96.5158	128.651	97.1526
		128.741	97.0797	128.759	96.1954			128.74	96.5074	128.751	97.1545
		128.841	97.072	128.859	96.1844			128.84	96.4981	128.851	97.1559
		128.941	97.0677	128.959	96.1727			128.94	96.4876	128.951	97.1554
		129.041	97.062	129.059	96.1642			129.04	96.4737	129.051	97.154
		129.141	97.055	129.159	96.1556			129.14	96.4573	129.151	97.1537
		129.241	97.0482	129.259	96.1453			129.24	96.4419	129.251	97.1531
		129.341	97.0399	129.359	96.13			129.34	96.4344	129.351	97.1508
		129.441	97.0283	129.459	96.1148			129.44	96.43	129.451	97.1487
		129.541	97.0173	129.559	96.1072			129.54	96.4252	129.551	97.1479
		129.641	97.013	129.659	96.106			129.64	96.4138	129.651	97.1466
		129.741	97.0114	129.759	96.1035			129.74	96.3966	129.751	97.1465
		129.841	97.0078	129.859	96.0978			129.84	96.3861	129.851	97.146
		129.941	97.0023	129.959	96.082			129.94	96.3756	129.951	97.145
		130.041	96.9955	130.059	96.0699			130.04	96.3662	130.051	97.146
		130.141	96.9903	130.159	96.0622			130.14	96.3601	130.151	97.1461
		130.241	96.986	130.259	96.053			130.24	96.3537	130.251	97.1464
		130.341	96.9808	130.359	96.0441			130.34	96.3465	130.351	97.147
		130.441	96.9739	130.459	96.0341			130.44	96.3415	130.451	97.1473
		130.541	96.9645	130.559	96.0234			130.54	96.3324	130.551	97.1471
		130.641	96.9518	130.659	96.0099			130.64	96.3078	130.651	97.1463
		130.741	96.9384	130.759	95.9929			130.74	96.2847	130.751	97.1451
		130.841	96.9311	130.859	95.9775			130.84	96.2754	130.851	97.1433
		130.941	96.9301	130.959	95.9699			130.94	96.275	130.951	97.1428
		131.041	96.9293	131.059	95.9684			131.04	96.272	131.051	97.1425
		131.141	96.9252	131.159	95.9621			131.14	96.2633	131.151	97.1408
		131.241	96.9206	131.259	95.949			131.24	96.255	131.251	97.1398
		131.341	96.9152	131.359	95.9348			131.34	96.2462	131.351	97.1396
		131.441	96.907	131.459	95.9237			131.44	96.2381	131.451	97.1405
		131.541	96.8969	131.559	95.9149			131.54	96.2251	131.551	97.1426
		131.641	96.8875	131.659	95.9064			131.64	96.2105	131.651	97.1456
		131.741	96.8812	131.759	95.8988			131.74	96.2003	131.751	97.1489
		131.841	96.8774	131.859	95.8927			131.84	96.1901	131.851	97.152
		131.941	96.8732	131.959	95.8896			131.94	96.1795	131.951	97.1544
		132.041	96.8575	132.059	95.8825			132.04	96.1727	132.051	97.1546
		132.141	96.8419	132.159	95.8714			132.14	96.1587	132.151	97.1534
		132.241	96.837	132.259	95.8609			132.24	96.1448	132.251	97.1532
		132.341	96.8371	132.359	95.8433			132.34	96.1314	132.351	97.1538
		132.441	96.8343	132.459	95.8267			132.44	96.1097	132.451	97.1534
		132.541	96.8282	132.559	95.8225			132.54	96.0924	132.551	97.1537
		132.641	96.8191	132.659	95.8223			132.64	96.0883	132.651	97.1547
		132.741	96.8113	132.759	95.8166			132.74	96.0869	132.751	97.1561
		132.841	96.8032	132.859	95.8075			132.84	96.0813	132.851	97.1577
		132.941	96.7952	132.959	95.7983			132.94	96.0654	132.951	97.1588
		133.041	96.7918	133.059	95.7863			133.04	96.0478	133.051	97.1591
		133.141	96.7867	133.159	95.7761			133.14	96.0391	133.151	97.1585
		133.241	96.7819	133.259	95.7624			133.24	96.0298	133.251	97.1571
		133.341	96.775	133.359	95.7496			133.34	96.0213	133.351	97.1556
		133.441	96.764	133.459	95.7409			133.44	96.0133	133.451	97.1545
		133.541	96.7524	133.559	95.7297			133.54	96.0076	133.551	97.154
		133.641	96.7456	133.659	95.7144			133.64	96.0048	133.651	97.154
		133.741	96.7423	133.759	95.7002			133.74	95.9911	133.751	97.1544
		133.841	96.7356	133.859	95.6892			133.84	95.9641	133.851	97.1548
		133.941	96.7262	133.959	95.6736			133.94	95.9516	133.951	97.1549
		134.041	96.7202	134.059	95.6541			134.04	95.9517	134.051	97.1546
		134.141	96.7136	134.159	95.6422			134.14	95.9499	134.151	97.154
		134.241	96.701	134.259	95.6417			134.24	95.9425	134.251	97.1532
		134.341	96.6903	134.359	95.637			134.34	95.9297	134.351	97.1524
		134.441	96.683	134.459	95.6194			134.44	95.9165	134.451	97.1517
		134.541	96.6702	134.559	95.6047			134.54	95.9051	134.551	97.151
		134.641	96.6534	134.659	95.5968			134.64	95.8912	134.651	97.1501
		134.741	96.6441	134.759	95.5887			134.74	95.8844	134.751	97.149
		134.841	96.6419	134.859	95.5803			134.84	95.8751	134.851	97.1477
		134.941	96.6334	134.959	95.571			134.94	95.8644	134.951	97.1463
		135.041	96.6225	135.059	95.5468			135.04	95.8538	135.051	97.1451
		135.141	96.614	135.159	95.5269			135.14	95.8436	135.151	97.1457
		135.241	96.6078	135.259	95.5214			135.24	95.8324	135.251	97.1449
		135.341	96.5994	135.359	95.5172			135.34	95.8177	135.351	97.145
		135.441	96.5832	135.459	95.5046			135.44	95.8039	135.451	97.1454
		135.541	96.5653	135.559	95.4912			135.54	95.7844	135.551	97.1441
		135.641	96.5627	135.659	95.4791			135.64	95.7678	135.651	97.1436
		135.741	96.5582	135.759	95.467			135.74	95.7627	135.751	97.1449
		135.841	96.5482	135.859	95.4562			135.84	95.7621	135.851	97.1444
		135.941	96.5373	135.959	95.4448			135.94	95.751	135.951	97.1451
		136.041	96.5272	136.059	95.4334			136.04	95.73	136.051	97.1454
		136.141	96.5153	136.159	95.4219			136.14	95.7167	136.151	97.1455
		136.241	96.501	136.259	95.4026			136.24	95.7033	136.251	97.147
		136.341	96.4954	136.359	95.3869			136.34	95.6948	136.351	97.1472
		136.441	96.4929	136.459	95.3763			136.44	95.6879	136.451	97.1495
		136.541	96.4888	136.559	95.3657			136.54	95.6728	136.551	97.1508
		136.641	96.4785	136.659	95.355			136.64	95.6514	136.651	97.1508
		136.741	96.4638	136.759	95.3454			136.74	95.637	136.751	97.1516
		136.841	96.4537	136.859	95.3322			136.84	95.6342	136.851	97.1521
		136.941	96.4443	136.959	95.3133			136.94	95.6248	136.951	97.1505
		137.041	96.4276	137.059	95.3			137.04	95.6105	137.051	97.1502
		137.141	96.4169	137.159	95.2883			137.14	95.5993	137.151	97.1481
		137.241	96.4109	137.259	95.2761			137.24	95.591	137.251	97.1472
		137.341	96.4014	137.359	95.2639			137.34	95.5811	137.351	97.1461
		137.441	96.3927	137.459	95.2531			137.44	95.5689	137.451	97.1448
		137.541	96.3874	137.559	95.2431			137.54	95.5583	137.551	97.1446
		137.641	96.3734	137.659	95.2208			137.64	95.5501	137.651	97.1426
		137.741	96.3544	137.759	95.2036			137.74	95.5402	137.751	97.1422
		137.841	96.3406	137.859	95.193			137.84	95.5312	137.851	97.1404
		137.941	96.3373	137.959	95.1823			137.94	95.5166	137.951	97.1377
		138.041	96.3324	138.059	95.173			138.04	95.4951	138.051	97.137
		138.141	96.3178	138.159	95.1591			138.14	95.4796	138.151	97.1373
		138.241	96.3071	138.259	95.1288			138.24	95.4739	138.251	97.1371
		138.341	96.2921	138.359	95.1115			138.34	95.4634	138.351	97.1391
		138.441	96.2742	138.459	95.1097			138.44	95.4504	138.451	97.1394
		138.541	96.2688	138.559	95.1068			138.54	95.4397	138.551	97.1406
		138.641	96.2658	138.659	95.0933			138.64	95.4341	138.651	97.1407
		138.741	96.2533	138.759	95.0756			138.74	95.4227	138.751	97.1403
		138.841	96.2409	138.859	95.0617			138.84	95.4016	138.851	97.1411
		138.941	96.231	138.959	95.046			138.94	95.3872	138.951	97.1408
		139.041	96.2163	139.059	95.0241			139.04	95.3795	139.051	97.1431
		139.141	96.2036	139.159	95.0145			139.14	95.368	139.151	97.1442
		139.241	96.194	139.259	95.0102			139.24	95.3479	139.251	97.1462
		139.341	96.1854	139.359	95.0007			139.34	95.3268	139.351	97.1486
		139.441	96.1764	139.459	94.9876			139.44	95.3186	139.451	97.1501
		139.541	96.165	139.559	94.9714			139.54	95.3167	139.551	97.1503
		139.641	96.1507	139.659	94.9557			139.64	95.3054	139.651	97.1485
		139.741	96.1404	139.759	94.9416			139.74	95.2953	139.751	97.1479
		139.841	96.13	139.859	94.9209			139.84	95.2834	139.851	97.148
		139.941	96.1196	139.959	94.8991			139.94	95.2764	139.951	97.1469
		140.041	96.1059	140.059	94.8877			140.04	95.2673	140.051	97.1465
		140.141	96.0884	140.159	94.8771			140.14	95.2545	140.151	97.1478
		140.241	96.074	140.259	94.8561			140.24	95.2421	140.251	97.1484
		140.341	96.0632	140.359	94.8486			140.34	95.2306	140.351	97.1473
		140.441	96.0534	140.459	94.8277			140.44	95.2216	140.451	97.1479
		140.541	96.0387	140.559	94.805			140.54	95.2111	140.551	97.1467
		140.641	96.0235	140.659	94.7891			140.64	95.1949	140.651	97.1463
		140.741	96.012	140.759	94.7759			140.74	95.1743	140.751	97.1458
		140.841	96.0034	140.859	94.7649			140.84	95.1628	140.851	97.1446
		140.941	95.9933	140.959	94.7492			140.94	95.1597	140.951	97.1449
		141.041	95.9779	141.059	94.7179			141.04	95.1501	141.051	97.1438
		141.141	95.964	141.159	94.7074			141.14	95.1333	141.151	97.1449
		141.241	95.9491	141.259	94.6999			141.24	95.1183	141.251	97.1453
		141.341	95.9315	141.359	94.6841			141.34	95.1065	141.351	97.1469
		141.441	95.9194	141.459	94.6695			141.44	95.0956	141.451	97.149
		141.541	95.9119	141.559	94.6515			141.54	95.0858	141.551	97.1504
		141.641	95.8964	141.659	94.6226			141.64	95.0752	141.651	97.1532
		141.741	95.8766	141.759	94.6065			141.74	95.0634	141.751	97.1538
		141.841	95.8656	141.859	94.6036			141.84	95.0512	141.851	97.1559
		141.941	95.8631	141.959	94.5885			141.94	95.0328	141.951	97.1561
		142.041	95.8445	142.059	94.568			142.04	95.0134	142.051	97.1565
		142.141	95.8246	142.159	94.553			142.14	95.0065	142.151	97.1565
		142.241	95.8183	142.259	94.5385			142.24	95.0064	142.251	97.1551
		142.341	95.8052	142.359	94.5235			142.34	95.0028	142.351	97.1558
		142.441	95.7819	142.459	94.4997			142.44	94.9914	142.451	97.158
		142.541	95.7686	142.559	94.4867			142.54	94.9767	142.551	97.159
		142.641	95.7624	142.659	94.4757			142.64	94.9669	142.651	97.1614
		142.741	95.7389	142.759	94.4571			142.74	94.9578	142.751	97.165
		142.841	95.72	142.859	94.4412			142.84	94.9487	142.851	97.1673
		142.941	95.7143	142.959	94.432			142.94	94.9393	142.951	97.1681
		143.041	95.6959	143.059	94.4146			143.04	94.9295	143.051	97.1689
		143.141	95.6697	143.159	94.3945			143.14	94.9158	143.151	97.1692
		143.241	95.6594	143.259	94.3768			143.24	94.898	143.251	97.1693
		143.341	95.6527	143.359	94.355			143.34	94.8859	143.351	97.1692
		143.441	95.6358	143.459	94.343			143.44	94.884	143.451	97.169
		143.541	95.6122	143.559	94.3401			143.54	94.8757	143.551	97.169
		143.641	95.5998	143.659	94.3273			143.64	94.8672	143.651	97.1686
		143.741	95.5962	143.759	94.3119			143.74	94.856	143.751	97.1672
		143.841	95.5778	143.859	94.2912			143.84	94.8496	143.851	97.1681
		143.941	95.5503	143.959	94.2686			143.94	94.8346	143.951	97.1694
		144.041	95.5459	144.059	94.2613			144.04	94.8121	144.051	97.1714
		144.141	95.5365	144.159	94.2603			144.14	94.8012	144.151	97.1722
		144.241	95.5209	144.259	94.2489			144.24	94.7874	144.251	97.173
		144.341	95.5043	144.359	94.2326			144.34	94.7798	144.351	97.1749
		144.441	95.4886	144.459	94.2221			144.44	94.7695	144.451	97.1763
		144.541	95.4791	144.559	94.2106			144.54	94.7604	144.551	97.1774
		144.641	95.466	144.659	94.2014			144.64	94.7419	144.651	97.1767
		144.741	95.437	144.759	94.1841			144.74	94.7146	144.751	97.1774
		144.841	95.429	144.859	94.1603			144.84	94.6991	144.851	97.1788
		144.941	95.4231	144.959	94.1481			144.94	94.6995	144.951	97.1803
		145.041	95.4043	145.059	94.1478			145.04	94.6977	145.051	97.1809
		145.141	95.3871	145.159	94.1395			145.14	94.6907	145.151	97.1803
		145.241	95.3738	145.259	94.1264			145.24	94.682	145.251	97.1813
		145.341	95.3563	145.359	94.1159			145.34	94.6719	145.351	97.1821
		145.441	95.3414	145.459	94.0925			145.44	94.6608	145.451	97.1835
		145.541	95.32	145.559	94.0698			145.54	94.6469	145.551	97.1837
		145.641	95.3143	145.659	94.0625			145.64	94.6329	145.651	97.1853
		145.741	95.3059	145.759	94.0586			145.74	94.6245	145.751	97.1872
		145.841	95.279	145.859	94.0467			145.84	94.6151	145.851	97.1884
		145.941	95.2616	145.959	94.0363			145.94	94.6054	145.951	97.1908
		146.041	95.258	146.059	94.0253			146.04	94.5962	146.051	97.191
		146.141	95.2394	146.159	94.0104			146.14	94.5827	146.151	97.1908
		146.241	95.2204	146.259	93.9962			146.24	94.5683	146.251	97.1906
		146.341	95.2041	146.359	93.9869			146.34	94.5508	146.351	97.1905
		146.441	95.193	146.459	93.974			146.44	94.5302	146.451	97.1908
		146.541	95.1703	146.559	93.951			146.54	94.5189	146.551	97.1913
		146.641	95.1513	146.659	93.9325			146.64	94.5177	146.651	97.1918
		146.741	95.144	146.759	93.9305			146.74	94.5143	146.751	97.1919
		146.841	95.1315	146.859	93.9248			146.84	94.4985	146.851	97.1913
		146.941	95.1085	146.959	93.9081			146.94	94.4797	146.951	97.19
		147.041	95.0879	147.059	93.8934			147.04	94.4694	147.051	97.1882
		147.141	95.0778	147.159	93.8811			147.14	94.4624	147.151	97.1861
		147.241	95.0668	147.259	93.8667			147.24	94.452	147.251	97.184
		147.341	95.0423	147.359	93.8516			147.34	94.4429	147.351	97.182
		147.441	95.0259	147.459	93.8299			147.44	94.4335	147.451	97.1803
		147.541	95.0195	147.559	93.814			147.54	94.4157	147.551	97.179
		147.641	95.0082	147.659	93.812			147.64	94.3984	147.651	97.1783
		147.741	94.9921	147.759	93.8			147.74	94.3902	147.751	97.1782
		147.841	94.974	147.859	93.78			147.84	94.3874	147.851	97.1786
		147.941	94.9658	147.959	93.7649			147.94	94.382	147.951	97.1793
		148.041	94.9461	148.059	93.749			148.04	94.3701	148.051	97.1801
		148.141	94.9317	148.159	93.7276			148.14	94.3554	148.151	97.1807
		148.241	94.9195	148.259	93.7141			148.24	94.3462	148.251	97.181
		148.341	94.9094	148.359	93.7117			148.34	94.3367	148.351	97.1808
		148.441	94.8915	148.459	93.6943			148.44	94.3274	148.451	97.1804
		148.541	94.8656	148.559	93.6766			148.54	94.3158	148.551	97.1798
		148.641	94.8626	148.659	93.6658			148.64	94.3041	148.651	97.1793
		148.741	94.8488	148.759	93.6529			148.74	94.2937	148.751	97.1791
		148.841	94.8217	148.859	93.6299			148.84	94.2841	148.851	97.1792
		148.941	94.8049	148.959	93.6031			148.94	94.2775	148.951	97.1794
		149.041	94.7921	149.059	93.598			149.04	94.2696	149.051	97.1795
		149.141	94.7763	149.159	93.5854			149.14	94.2566	149.151	97.1792
		149.241	94.7548	149.259	93.568			149.24	94.2407	149.251	97.1784
		149.341	94.7368	149.359	93.5343			149.34	94.2252	149.351	97.1771
		149.441	94.7305	149.459	93.5141			149.44	94.2192	149.451	97.1757
		149.541	94.7078	149.559	93.5126			149.54	94.2194	149.551	97.1744
		149.641	94.6909	149.659	93.4978			149.64	94.2158	149.651	97.1734
		149.741	94.6859	149.759	93.4818			149.74	94.2072	149.751	97.1728
		149.841	94.6662	149.859	93.466			149.84	94.1929	149.851	97.1725
		149.941	94.6469	149.959	93.4372			149.94	94.1828	149.951	97.1724
		150.041	94.6336	150.059	93.416			150.04	94.1745	150.051	97.1722
		150.141	94.6134	150.159	93.4116			150.14	94.1669	150.151	97.1714
		150.241	94.5964	150.259	93.4005			150.24	94.1574	150.251	97.1697
		150.341	94.5833	150.359	93.3792			150.34	94.1468	150.351	97.167
		150.441	94.5644	150.459	93.3629			150.44	94.1382	150.451	97.1635
		150.541	94.541	150.559	93.3386			150.54	94.1297	150.551	97.1597
		150.641	94.5206	150.659	93.3143			150.64	94.1176	150.651	97.1564
		150.741	94.5062	150.759	93.3113			150.74	94.0997	150.751	97.1541
		150.841	94.4856	150.859	93.3024			150.84	94.0819	150.851	97.1532
		150.941	94.4627	150.959	93.2827			150.94	94.0746	150.951	97.1534
		151.041	94.4493	151.059	93.2698			151.04	94.0731	151.051	97.1544
		151.141	94.4313	151.159	93.2604			151.14	94.0679	151.151	97.1554
		151.241	94.4081	151.259	93.24			151.24	94.0583	151.251	97.1557
		151.341	94.393	151.359	93.22			151.34	94.0486	151.351	97.1551
		151.441	94.3718	151.459	93.2136			151.44	94.0405	151.451	97.1535
		151.541	94.3527	151.559	93.2008			151.54	94.0351	151.551	97.1514
		151.641	94.3408	151.659	93.1868			151.64	94.0327	151.651	97.1492
		151.741	94.3229	151.759	93.1754			151.74	94.0278	151.751	97.1476
		151.841	94.2985	151.859	93.1615			151.84	94.0214	151.851	97.1465
		151.941	94.2814	151.959	93.1441			151.94	94.0127	151.951	97.1474
		152.041	94.2654	152.059	93.1247			152.04	94.0038	152.051	97.1491
		152.141	94.2401	152.159	93.1051			152.14	93.9981	152.151	97.1495
		152.241	94.2244	152.259	93.0951			152.24	93.9916	152.251	97.1505
		152.341	94.2099	152.359	93.0831			152.34	93.984	152.351	97.1523
		152.441	94.1878	152.459	93.0671			152.44	93.9778	152.451	97.1565
		152.541	94.1699	152.559	93.051			152.54	93.9748	152.551	97.1598
		152.641	94.1535	152.659	93.04			152.64	93.9709	152.651	97.1629
		152.741	94.1313	152.759	93.0314			152.74	93.9664	152.751	97.1658
		152.841	94.1146	152.859	93.0141			152.84	93.9604	152.851	97.1695
		152.941	94.0991	152.959	92.9896			152.94	93.9548	152.951	97.1727
		153.041	94.0734	153.059	92.9781			153.04	93.9526	153.051	97.1732
		153.141	94.0562	153.159	92.9718			153.14	93.9481	153.151	97.1731
		153.241	94.041	153.259	92.9547			153.24	93.9424	153.251	97.1727
		153.341	94.0163	153.359	92.938			153.34	93.9365	153.351	97.1739
		153.441	93.9989	153.459	92.9263			153.44	93.9321	153.451	97.1738
		153.541	93.9833	153.559	92.9114			153.54	93.9266	153.551	97.1737
		153.641	93.9564	153.659	92.8945			153.64	93.9208	153.651	97.1739
		153.741	93.939	153.759	92.8791			153.74	93.9151	153.751	97.1756
		153.841	93.9229	153.859	92.8569			153.84	93.9078	153.851	97.1776
		153.941	93.8969	153.959	92.8392			153.94	93.9009	153.951	97.1781
		154.041	93.8795	154.059	92.8341			154.04	93.8944	154.051	97.1787
		154.141	93.8647	154.159	92.826			154.14	93.8883	154.151	97.179
		154.241	93.841	154.259	92.8115			154.24	93.8856	154.251	97.1803
		154.341	93.8222	154.359	92.7983			154.34	93.8843	154.351	97.1795
		154.441	93.8113	154.459	92.7882			154.44	93.882	154.451	97.178
		154.541	93.7887	154.559	92.7771			154.54	93.8788	154.551	97.1761
		154.641	93.7626	154.659	92.7521			154.64	93.8758	154.651	97.176
		154.741	93.7543	154.759	92.7271			154.74	93.8725	154.751	97.1763
		154.841	93.7294	154.859	92.7222			154.84	93.8692	154.851	97.1761
		154.941	93.7069	154.959	92.7207			154.94	93.8675	154.951	97.1765
		155.041	93.6925	155.059	92.7074			155.04	93.8662	155.051	97.1775
		155.141	93.6773	155.159	92.6909			155.14	93.8641	155.151	97.1801
		155.241	93.662	155.259	92.6798			155.24	93.8618	155.251	97.1806
		155.341	93.6471	155.359	92.6654			155.34	93.8613	155.351	97.1805
		155.441	93.6242	155.459	92.6426			155.44	93.861	155.451	97.1797
		155.541	93.5989	155.559	92.628			155.54	93.8595	155.551	97.1799
		155.641	93.588	155.659	92.6269			155.64	93.8569	155.651	97.1795
		155.741	93.5688	155.759	92.624			155.74	93.8508	155.751	97.178
		155.841	93.5517	155.859	92.6077			155.84	93.8456	155.851	97.177
		155.941	93.5369	155.959	92.5884			155.94	93.8381	155.951	97.1769
		156.041	93.5139	156.059	92.5673			156.04	93.8312	156.051	97.1784
		156.141	93.4931	156.159	92.5457			156.14	93.825	156.151	97.178
		156.241	93.478	156.259	92.5402			156.24	93.8171	156.251	97.1777
		156.341	93.4605	156.359	92.5383			156.34	93.8105	156.351	97.177
		156.441	93.4412	156.459	92.5302			156.44	93.8064	156.451	97.1778
		156.541	93.4163	156.559	92.5114			156.54	93.8027	156.551	97.178
		156.641	93.4058	156.659	92.4964			156.64	93.801	156.651	97.1771
		156.741	93.3882	156.759	92.4862			156.74	93.7996	156.751	97.1761
		156.841	93.368	156.859	92.4775			156.84	93.8	156.851	97.1753
		156.941	93.3471	156.959	92.4693			156.94	93.8008	156.951	97.1756
		157.041	93.3297	157.059	92.4604			157.04	93.8001	157.051	97.1741
		157.141	93.316	157.159	92.4515			157.14	93.7996	157.151	97.1733
		157.241	93.2938	157.259	92.4384			157.24	93.7997	157.251	97.1729
		157.341	93.2705	157.359	92.4257			157.34	93.799	157.351	97.175
		157.441	93.2621	157.459	92.407			157.44	93.798	157.451	97.1767
		157.541	93.2426	157.559	92.39			157.54	93.7967	157.551	97.1776
		157.641	93.2271	157.659	92.3836			157.64	93.7953	157.651	97.1782
		157.741	93.2	157.759	92.3837			157.74	93.7942	157.751	97.1791
		157.841	93.1874	157.859	92.3802			157.84	93.7935	157.851	97.1803
		157.941	93.1725	157.959	92.3711			157.94	93.793	157.951	97.1793
		158.041	93.1547	158.059	92.3629			158.04	93.7927	158.051	97.1783
		158.141	93.1351	158.159	92.3551			158.14	93.7924	158.151	97.1771
		158.241	93.113	158.259	92.3442			158.24	93.792	158.251	97.1781
		158.341	93.0956	158.359	92.3366			158.34	93.7914	158.351	97.1782
		158.441	93.0709	158.459	92.3258			158.44	93.7907	158.451	97.1783
		158.541	93.0543	158.559	92.3141			158.54	93.7899	158.551	97.1787
		158.641	93.0265	158.659	92.3081			158.64	93.7891	158.651	97.1802
		158.741	93.0169	158.759	92.3045			158.74	93.7886	158.751	97.1819
		158.841	92.9908	158.859	92.2985			158.84	93.7883	158.851	97.1817
		158.941	92.9696	158.959	92.2899			158.94	93.7885	158.951	97.1815
		159.041	92.9473	159.059	92.2828			159.04	93.7889	159.051	97.1814
		159.141	92.9272	159.159	92.2751			159.14	93.7893	159.151	97.1828
		159.241	92.9155	159.259	92.2725			159.24	93.7894	159.251	97.1823
		159.341	92.8888	159.359	92.2695			159.34	93.7891	159.351	97.1835
		159.441	92.8698	159.459	92.2646			159.44	93.7883	159.451	97.1835
		159.541	92.8545	159.559	92.2592			159.54	93.7873	159.551	97.1843
		159.641	92.83	159.659	92.2531			159.64	93.7862	159.651	97.1867
		159.741	92.8076	159.759	92.2468			159.74	93.7851	159.751	97.1879
		159.841	92.7864	159.859	92.2369			159.84	93.7841	159.851	97.1891
		159.941	92.7674	159.959	92.2267			159.94	93.7833	159.951	97.1911
		160.041	92.7466	160.059	92.2182			160.04	93.7827	160.051	97.1907
		160.141	92.7242	160.159	92.2121			160.14	93.7823	160.151	97.1902
		160.241	92.7049	160.259	92.211			160.24	93.7823	160.251	97.1909
		160.341	92.6813	160.359	92.2128			160.34	93.7825	160.351	97.1899
		160.441	92.6571	160.459	92.2116			160.44	93.7829	160.451	97.1888
		160.541	92.6484	160.559	92.2074			160.54	93.7834	160.551	97.1901
		160.641	92.6161	160.659	92.2029			160.64	93.7839	160.651	97.1907
		160.741	92.6034	160.759	92.1966			160.74	93.7843	160.751	97.1908
		160.841	92.5789	160.859	92.1901			160.84	93.7847	160.851	97.1907
		160.941	92.5558	160.959	92.1846			160.94	93.7852	160.951	97.1913
		161.041	92.5356	161.059	92.1784			161.04	93.7859	161.051	97.1926
		161.141	92.5125	161.159	92.1743			161.14	93.7869	161.151	97.1918
		161.241	92.4963	161.259	92.1723			161.24	93.788	161.251	97.1914
		161.341	92.4779	161.359	92.169			161.34	93.7891	161.351	97.1927
		161.441	92.4528	161.459	92.1635			161.44	93.7897	161.451	97.192
		161.541	92.4376	161.559	92.1589			161.54	93.7896	161.551	97.1909
		161.641	92.4114	161.659	92.1557			161.64	93.7888	161.651	97.189
		161.741	92.3958	161.759	92.1509			161.74	93.7875	161.751	97.1884
		161.841	92.3682	161.859	92.1453			161.84	93.7859	161.851	97.1866
		161.941	92.3535	161.959	92.1409			161.94	93.7845	161.951	97.186
		162.041	92.3412	162.059	92.1361			162.04	93.7835	162.051	97.1887
		162.141	92.3169	162.159	92.1324			162.14	93.783	162.151	97.192
		162.241	92.2958	162.259	92.1284			162.24	93.7829	162.251	97.1958
		162.341	92.2813	162.359	92.1269			162.34	93.783	162.351	97.1982
		162.441	92.2615	162.459	92.1253			162.44	93.7832	162.451	97.2008
		162.541	92.2345	162.559	92.1225			162.54	93.7833	162.551	97.2032
		162.641	92.2191	162.659	92.1209			162.64	93.7833	162.651	97.2053
		162.741	92.191	162.759	92.118			162.74	93.7832	162.751	97.2074
		162.841	92.1749	162.859	92.1166			162.84	93.7827	162.851	97.2077
		162.941	92.1536	162.959	92.1135			162.94	93.782	162.951	97.2091
		163.041	92.1348	163.059	92.1101			163.04	93.781	163.051	97.2101
		163.141	92.1148	163.159	92.1094			163.14	93.7798	163.151	97.211
		163.241	92.0888	163.259	92.1081			163.24	93.7788	163.251	97.2127
		163.341	92.0688	163.359	92.106			163.34	93.7781	163.351	97.2125
		163.441	92.0498	163.459	92.1028			163.44	93.7779	163.451	97.2131
		163.541	92.0276	163.559	92.099			163.54	93.778	163.551	97.215
		163.641	92.0093	163.659	92.0966			163.64	93.7781	163.651	97.2149
		163.741	91.9866	163.759	92.0938			163.74	93.778	163.751	97.2165
		163.841	91.9704	163.859	92.09			163.84	93.7775	163.851	97.2159
		163.941	91.9547	163.959	92.0877			163.94	93.7768	163.951	97.2166
		164.041	91.9283	164.059	92.0857			164.04	93.7759	164.051	97.2164
		164.141	91.909	164.159	92.0834			164.14	93.7752	164.151	97.2154
		164.241	91.889	164.259	92.0823			164.24	93.7749	164.251	97.2163
		164.341	91.8625	164.359	92.0818			164.34	93.7751	164.351	97.2169
		164.441	91.8418	164.459	92.08			164.44	93.7756	164.451	97.2169
		164.541	91.8233	164.559	92.0778			164.54	93.7761	164.551	97.2176
		164.641	91.7978	164.659	92.077			164.64	93.7763	164.651	97.216
		164.741	91.7673	164.759	92.0758			164.74	93.7757	164.751	97.2151
		164.841	91.7594	164.859	92.0736			164.84	93.7746	164.851	97.2158
		164.941	91.7293	164.959	92.072			164.94	93.7731	164.951	97.215
		165.041	91.7043	165.059	92.0722			165.04	93.772	165.051	97.2146
		165.141	91.6844	165.159	92.0715			165.14	93.7716	165.151	97.2145
		165.241	91.6631	165.259	92.0703			165.24	93.7718	165.251	97.2144
		165.341	91.6338	165.359	92.0692			165.34	93.7734	165.351	97.2144
		165.441	91.6173	165.459	92.0677			165.44	93.7779	165.451	97.2145
		165.541	91.6013	165.559	92.067			165.54	93.7836	165.551	97.2146
		165.641	91.5713	165.659	92.0665			165.64	93.7877	165.651	97.2148
		165.741	91.5559	165.759	92.0646			165.74	93.7907	165.751	97.2148
		165.841	91.5287	165.859	92.0629			165.84	93.7939	165.851	97.2145
		165.941	91.5064	165.959	92.0615			165.94	93.7967	165.951	97.2139
		166.041	91.4913	166.059	92.062			166.04	93.7977	166.051	97.213
		166.141	91.4679	166.159	92.0631			166.14	93.7975	166.151	97.212
		166.241	91.4401	166.259	92.063			166.24	93.799	166.251	97.211
		166.341	91.4183	166.359	92.064			166.34	93.7989	166.351	97.2101
		166.441	91.3902	166.459	92.0652			166.44	93.8005	166.451	97.2092
		166.541	91.3757	166.559	92.0658			166.54	93.8009	166.551	97.2085
		166.641	91.3583	166.659	92.0659			166.64	93.8005	166.651	97.2078
		166.741	91.3276	166.759	92.0656			166.74	93.8002	166.751	97.2071
		166.841	91.3146	166.859	92.0644			166.84	93.7997	166.851	97.2065
		166.941	91.2926	166.959	92.0621			166.94	93.7994	166.951	97.206
		167.041	91.2716	167.059	92.0614			167.04	93.7989	167.051	97.2054
		167.141	91.25	167.159	92.0606			167.14	93.7993	167.151	97.2057
		167.241	91.2279	167.259	92.0583			167.24	93.8007	167.251	97.2073
		167.341	91.2104	167.359	92.0576			167.34	93.8007	167.351	97.2075
		167.441	91.1947	167.459	92.0558			167.44	93.801	167.451	97.2082
		167.541	91.1706	167.559	92.0551			167.54	93.8017	167.551	97.2089
		167.641	91.1504	167.659	92.0537			167.64	93.8025	167.651	97.2091
		167.741	91.134	167.759	92.0526			167.74	93.8031	167.751	97.2106
		167.841	91.1114	167.859	92.0515			167.84	93.8035	167.851	97.2104
		167.941	91.0941	167.959	92.0496			167.94	93.8032	167.951	97.2097
		168.041	91.0837	168.059	92.0486			168.04	93.8038	168.051	97.2092
		168.141	91.063	168.159	92.0465			168.14	93.8039	168.151	97.2105
		168.241	91.0413	168.259	92.046			168.24	93.8029	168.251	97.2115
		168.341	91.0261	168.359	92.044			168.34	93.8023	168.351	97.2108
		168.441	91	168.459	92.0419			168.44	93.8017	168.451	97.2099
		168.541	90.9849	168.559	92.0415			168.54	93.8012	168.551	97.2094
		168.641	90.9741	168.659	92.0399			168.64	93.8007	168.651	97.2101
		168.741	90.95	168.759	92.0389			168.74	93.8002	168.751	97.2095
		168.841	90.9302	168.859	92.0392			168.84	93.7998	168.851	97.2099
		168.941	90.9205	168.959	92.0385			168.94	93.8023	168.951	97.2105
		169.041	90.9	169.059	92.0382			169.04	93.8044	169.051	97.2111
		169.141	90.8759	169.159	92.0393			169.14	93.808	169.151	97.2132
		169.241	90.8676	169.259	92.0402			169.24	93.8103	169.251	97.2135
		169.341	90.8563	169.359	92.0408			169.34	93.8124	169.351	97.2131
		169.441	90.8295	169.459	92.0408			169.44	93.8138	169.451	97.2124
		169.541	90.812	169.559	92.0403			169.54	93.8147	169.551	97.2129
		169.641	90.7973	169.659	92.0394			169.64	93.8162	169.651	97.2127
		169.741	90.7731	169.759	92.0386			169.74	93.8177	169.751	97.2108
		169.841	90.7534	169.859	92.0379			169.84	93.8194	169.851	97.2089
		169.941	90.7396	169.959	92.0374			169.94	93.8207	169.951	97.208
		170.041	90.715	170.059	92.037			170.04	93.8209	170.051	97.2084
		170.141	90.6962	170.159	92.0368			170.14	93.8229	170.151	97.2075
		170.241	90.6853	170.259	92.0367			170.24	93.8246	170.251	97.2072
		170.341	90.6658	170.359	92.0372			170.34	93.8245	170.351	97.2068
		170.441	90.6475	170.459	92.0372			170.44	93.8256	170.451	97.2061
		170.541	90.6214	170.559	92.0365			170.54	93.827	170.551	97.2068
		170.641	90.6131	170.659	92.0369			170.64	93.8267	170.651	97.2058
		170.741	90.586	170.759	92.0366			170.74	93.8274	170.751	97.2042
		170.841	90.5721	170.859	92.0357			170.84	93.8274	170.851	97.2047
		170.941	90.5603	170.959	92.0328			170.94	93.8272	170.951	97.2042
		171.041	90.532	171.059	92.0311			171.04	93.8282	171.051	97.2045
		171.141	90.5139	171.159	92.0302			171.14	93.8282	171.151	97.2048
		171.241	90.5086	171.259	92.028			171.24	93.828	171.251	97.2033
		171.341	90.486	171.359	92.0269			171.34	93.8299	171.351	97.2027
		171.441	90.4644	171.459	92.0272			171.44	93.8318	171.451	97.2029
		171.541	90.4613	171.559	92.0263			171.54	93.8345	171.551	97.2013
		171.641	90.4453	171.659	92.0253			171.64	93.8388	171.651	97.2008
		171.741	90.4293	171.759	92.0256			171.74	93.8413	171.751	97.2022
		171.841	90.4147	171.859	92.026			171.84	93.8448	171.851	97.2021
		171.941	90.3945	171.959	92.0264			171.94	93.8458	171.951	97.2022
		172.041	90.3821	172.059	92.0258			172.04	93.8472	172.051	97.2019
		172.141	90.3565	172.159	92.0266			172.14	93.847	172.151	97.2034
		172.241	90.3408	172.259	92.0269			172.24	93.8457	172.251	97.2035
		172.341	90.3306	172.359	92.0252			172.34	93.8447	172.351	97.203
		172.441	90.3146	172.459	92.0242			172.44	93.8443	172.451	97.2025
		172.541	90.2958	172.559	92.0237			172.54	93.8435	172.551	97.2034
		172.641	90.2802	172.659	92.0215			172.64	93.8431	172.651	97.2044
		172.741	90.2651	172.759	92.0202			172.74	93.8444	172.751	97.2035
		172.841	90.2452	172.859	92.0201			172.84	93.8457	172.851	97.2038
		172.941	90.2393	172.959	92.0188			172.94	93.8473	172.951	97.2044
		173.041	90.2243	173.059	92.0174			173.04	93.8492	173.051	97.2045
		173.141	90.2064	173.159	92.0177			173.14	93.8514	173.151	97.2079
		173.241	90.1907	173.259	92.0171			173.24	93.8538	173.251	97.2091
		173.341	90.179	173.359	92.0158			173.34	93.8545	173.351	97.2107
		173.441	90.1676	173.459	92.0162			173.44	93.8564	173.451	97.2124
		173.541	90.1567	173.559	92.0164			173.54	93.8581	173.551	97.2144
		173.641	90.1426	173.659	92.0166			173.64	93.8593	173.651	97.2146
		173.741	90.1276	173.759	92.0151			173.74	93.8602	173.751	97.2167
		173.841	90.1169	173.859	92.0148			173.84	93.8612	173.851	97.2172
		173.941	90.1069	173.959	92.0145			173.94	93.8609	173.951	97.218
		174.041	90.0961	174.059	92.014			174.04	93.8606	174.051	97.2193
		174.141	90.0803	174.159	92.0136			174.14	93.8621	174.151	97.2181
		174.241	90.0683	174.259	92.0133			174.24	93.8632	174.251	97.2172
		174.341	90.0615	174.359	92.0129			174.34	93.8636	174.351	97.2167
		174.441	90.0499	174.459	92.0129			174.44	93.8651	174.451	97.2148
		174.541	90.0393	174.559	92.0119			174.54	93.8677	174.551	97.2149
		174.641	90.0305	174.659	92.0104			174.64	93.8681	174.651	97.216
		174.741	90.02	174.759	92.0103			174.74	93.868	174.751	97.2165
		174.841	90.0054	174.859	92.0101			174.84	93.8674	174.851	97.2189
		174.941	89.9885	174.959	92.0098			174.94	93.8664	174.951	97.2198
		175.041	89.9779	175.059	92.0084			175.04	93.8655	175.051	97.2226
		175.141	89.9759	175.159	92.0087			175.14	93.8649	175.151	97.2232
		175.241	89.9709	175.259	92.0088			175.24	93.8646	175.251	97.2254
		175.341	89.956	175.359	92.0089			175.34	93.8645	175.351	97.2256
		175.441	89.9449	175.459	92.0074			175.44	93.8645	175.451	97.2247
		175.541	89.9275	175.559	92.007			175.54	93.8644	175.551	97.2254
		175.641	89.9149	175.659	92.0074			175.64	93.864	175.651	97.2247
		175.741	89.9128	175.759	92.0061			175.74	93.8632	175.751	97.2232
		175.841	89.9117	175.859	92.0052			175.84	93.8619	175.851	97.222
		175.941	89.9067	175.959	92.0047			175.94	93.8603	175.951	97.221
		176.041	89.9001	176.059	92.004			176.04	93.859	176.051	97.2203
		176.141	89.8934	176.159	92.0021			176.14	93.8582	176.151	97.2198
		176.241	89.8848	176.259	91.9996			176.24	93.8581	176.251	97.2193
		176.341	89.8773	176.359	91.9983			176.34	93.8585	176.351	97.2186
		176.441	89.8698	176.459	91.9969			176.44	93.859	176.451	97.2175
		176.541	89.8629	176.559	91.9954			176.54	93.8592	176.551	97.2158
		176.641	89.8591	176.659	91.9932			176.64	93.859	176.651	97.2146
		176.741	89.8557	176.759	91.9932			176.74	93.8586	176.751	97.2154
		176.841	89.85	176.859	91.9936			176.84	93.858	176.851	97.2149
		176.941	89.844	176.959	91.9928			176.94	93.8575	176.951	97.2148
		177.041	89.8392	177.059	91.9932			177.04	93.8572	177.051	97.2147
		177.141	89.8349	177.159	91.9935			177.14	93.8567	177.151	97.2161
		177.241	89.8304	177.259	91.9936			177.24	93.8559	177.251	97.2157
		177.341	89.826	177.359	91.9919			177.34	93.8549	177.351	97.2142
		177.441	89.8236	177.459	91.991			177.44	93.8536	177.451	97.2147
		177.541	89.8211	177.559	91.9897			177.54	93.8523	177.551	97.2148
		177.641	89.8164	177.659	91.9883			177.64	93.8512	177.651	97.2139
		177.741	89.8123	177.759	91.9869			177.74	93.8502	177.751	97.2149
		177.841	89.8034	177.859	91.9847			177.84	93.8493	177.851	97.2158
		177.941	89.7955	177.959	91.9829			177.94	93.8485	177.951	97.215
		178.041	89.7881	178.059	91.9798			178.04	93.8475	178.051	97.2139
		178.141	89.7818	178.159	91.978			178.14	93.8464	178.151	97.213
		178.241	89.781	178.259	91.9748			178.24	93.8451	178.251	97.213
		178.341	89.7805	178.359	91.9737			178.34	93.8439	178.351	97.2112
		178.441	89.776	178.459	91.9729			178.44	93.8429	178.451	97.2103
		178.541	89.7711	178.559	91.971			178.54	93.8423	178.551	97.2116
		178.641	89.7673	178.659	91.9709			178.64	93.8423	178.651	97.2116
		178.741	89.7626	178.759	91.9715			178.74	93.8428	178.751	97.2115
		178.841	89.7576	178.859	91.9706			178.84	93.8434	178.851	97.2133
		178.941	89.7547	178.959	91.9706			178.94	93.844	178.951	97.2131
		179.041	89.7529	179.059	91.9714			179.04	93.8441	179.051	97.2121
		179.141	89.7527	179.159	91.9705			179.14	93.8455	179.151	97.213
		179.241	89.7512	179.259	91.9698			179.24	93.8465	179.251	97.2133
		179.341	89.7477	179.359	91.9699			179.34	93.8466	179.351	97.2126
		179.441	89.7456	179.459	91.9699			179.44	93.8468	179.451	97.214
		179.541	89.7433	179.559	91.9691			179.54	93.8479	179.551	97.2152
		179.641	89.7382	179.659	91.9676			179.64	93.8493	179.651	97.2151
		179.741	89.7354	179.759	91.9677			179.74	93.849	179.751	97.2148
		179.841	89.7331	179.859	91.9668			179.84	93.8486	179.851	97.215
		179.941	89.7296	179.959	91.9645			179.94	93.8483	179.951	97.2158
		180.041	89.7269	180.059	91.9638			180.04	93.8491	180.051	97.2144
		180.141	89.7254	180.159	91.9628			180.14	93.8478	180.151	97.213
		180.241	89.7232	180.259	91.9604			180.24	93.8468	180.251	97.2115
		180.341	89.7204	180.359	91.9597			180.34	93.8474	180.351	97.2103
		180.441	89.7177	180.459	91.9595			180.44	93.8466	180.451	97.2109
		180.541	89.7149	180.559	91.9578			180.54	93.8459	180.551	97.2099
		180.641	89.7119	180.659	91.9572			180.64	93.8472	180.651	97.2094
		180.741	89.7092	180.759	91.9573			180.74	93.847	180.751	97.2091
		180.841	89.7076	180.859	91.9557			180.84	93.8465	180.851	97.2112
		180.941	89.7058	180.959	91.9545			180.94	93.8458	180.951	97.212
		181.041	89.7031	181.059	91.954			181.04	93.8466	181.051	97.2116
		181.141	89.7015	181.159	91.9532			181.14	93.8469	181.151	97.2127
		181.241	89.6993	181.259	91.9526			181.24	93.846	181.251	97.2122
		181.341	89.697	181.359	91.9522			181.34	93.8466	181.351	97.2104
		181.441	89.6955	181.459	91.9522			181.44	93.847	181.451	97.2082
		181.541	89.6957	181.559	91.9527			181.54	93.8464	181.551	97.2075
		181.641	89.6946	181.659	91.9533			181.64	93.8461	181.651	97.2073
		181.741	89.6927	181.759	91.954			181.74	93.8468	181.751	97.2069
		181.841	89.6917	181.859	91.9543			181.84	93.8484	181.851	97.2083
		181.941	89.6904	181.959	91.9541			181.94	93.8483	181.951	97.2102
		182.041	89.6889	182.059	91.9531			182.04	93.8488	182.051	97.2136
		182.141	89.6865	182.159	91.9515			182.14	93.8503	182.151	97.2151
		182.241	89.6851	182.259	91.9496			182.24	93.8499	182.251	97.2169
		182.341	89.6836	182.359	91.9476			182.34	93.8497	182.351	97.2186
		182.441	89.6821	182.459	91.946			182.44	93.8509	182.451	97.2204
		182.541	89.6803	182.559	91.9451			182.54	93.85	182.551	97.2201
		182.641	89.6795	182.659	91.9432			182.64	93.8488	182.651	97.2214
		182.741	89.6781	182.759	91.9411			182.74	93.8472	182.751	97.2229
		182.841	89.6771	182.859	91.9392			182.84	93.8472	182.851	97.2222
		182.941	89.677	182.959	91.9372			182.94	93.8461	182.951	97.2226
		183.041	89.6771	183.059	91.935			183.04	93.8447	183.051	97.2237
		183.141	89.6775	183.159	91.9325			183.14	93.8455	183.151	97.2229
		183.241	89.678	183.259	91.9308			183.24	93.8458	183.251	97.2233
		183.341	89.6784	183.359	91.9294			183.34	93.8458	183.351	97.2233
		183.441	89.6788	183.459	91.9274			183.44	93.846	183.451	97.2237
		183.541	89.6791	183.559	91.9267			183.54	93.8474	183.551	97.2241
		183.641	89.6792	183.659	91.9248			183.64	93.8485	183.651	97.224
		183.741	89.6793	183.759	91.9245			183.74	93.8479	183.751	97.224
		183.841	89.6792	183.859	91.9226			183.84	93.8487	183.851	97.2231
		183.941	89.679	183.959	91.9222			183.94	93.8499	183.951	97.2234
		184.041	89.6788	184.059	91.9219			184.04	93.8495	184.051	97.2222
		184.141	89.6787	184.159	91.9199			184.14	93.8498	184.151	97.2224
		184.241	89.6786	184.259	91.9194			184.24	93.8504	184.251	97.2243
		184.341	89.6787	184.359	91.9177			184.34	93.8485	184.351	97.2248
		184.441	89.6787	184.459	91.9172			184.44	93.8463	184.451	97.2269
		184.541	89.6785	184.559	91.9179			184.54	93.8442	184.551	97.227
		184.641	89.6779	184.659	91.917			184.64	93.8439	184.651	97.2289
		184.741	89.6771	184.759	91.9171			184.74	93.8422	184.751	97.229
		184.841	89.6762	184.859	91.9163			184.84	93.8408	184.851	97.231
		184.941	89.6754	184.959	91.915			184.94	93.8412	184.951	97.231
		185.041	89.675	185.059	91.915			185.04	93.8404	185.051	97.2323
		185.141	89.6749	185.159	91.9137			185.14	93.8394	185.151	97.2319
		185.241	89.6752	185.259	91.9126			185.24	93.8385	185.251	97.2326
		185.341	89.6757	185.359	91.9122			185.34	93.839	185.351	97.2323
		185.441	89.676	185.459	91.9107			185.44	93.8387	185.451	97.2327
		185.541	89.6762	185.559	91.9099			185.54	93.837	185.551	97.2325
		185.641	89.6752	185.659	91.9075			185.64	93.8368	185.651	97.2323
		185.741	89.6739	185.759	91.9065			185.74	93.8366	185.751	97.2318
		185.841	89.6731	185.859	91.9052			185.84	93.8358	185.851	97.2304
		185.941	89.6722	185.959	91.9028			185.94	93.8354	185.951	97.2295
		186.041	89.671	186.059	91.9023			186.04	93.8363	186.051	97.2265
		186.141	89.6695	186.159	91.9005			186.14	93.8381	186.151	97.2248
		186.241	89.6693	186.259	91.9001			186.24	93.8384	186.251	97.2248
		186.341	89.6693	186.359	91.9			186.34	93.8387	186.351	97.2237
		186.441	89.6686	186.459	91.8983			186.44	93.8385	186.451	97.2237
		186.541	89.6691	186.559	91.8972			186.54	93.8379	186.551	97.2242
		186.641	89.6699	186.659	91.9005			186.64	93.837	186.651	97.2249
		186.741	89.6697	186.759	91.9048			186.74	93.8375	186.751	97.2255
		186.841	89.6701	186.859	91.909			186.84	93.8364	186.851	97.2258
		186.941	89.6705	186.959	91.9119			186.94	93.8358	186.951	97.2258
		187.041	89.6707	187.059	91.914			187.04	93.8354	187.051	97.2254
		187.141	89.6697	187.159	91.9152			187.14	93.8371	187.151	97.2244
		187.241	89.6685	187.259	91.9154			187.24	93.8373	187.251	97.2232
		187.341	89.6681	187.359	91.9158			187.34	93.8372	187.351	97.2219
		187.441	89.6669	187.459	91.9164			187.44	93.8368	187.451	97.2208
		187.541	89.6655	187.559	91.9164			187.54	93.8379	187.551	97.2199
		187.641	89.6653	187.659	91.9157			187.64	93.8379	187.651	97.2193
		187.741	89.665	187.759	91.9166			187.74	93.8373	187.751	97.2188
		187.841	89.6648	187.859	91.9172			187.84	93.8365	187.851	97.2184
		187.941	89.6637	187.959	91.9167			187.94	93.8373	187.951	97.2176
		188.041	89.6638	188.059	91.9177			188.04	93.838	188.051	97.2178
		188.141	89.6639	188.159	91.9173			188.14	93.8374	188.151	97.2184
		188.241	89.6628	188.259	91.9184			188.24	93.8383	188.251	97.2173
		188.341	89.6626	188.359	91.9178			188.34	93.8391	188.351	97.2162
		188.441	89.6626	188.459	91.9185			188.44	93.8385	188.451	97.2155
		188.541	89.6614	188.559	91.9174			188.54	93.8378	188.551	97.2158
		188.641	89.6606	188.659	91.9176			188.64	93.8381	188.651	97.2141
		188.741	89.6604	188.759	91.9172			188.74	93.8394	188.751	97.2126
		188.841	89.6605	188.859	91.9174			188.84	93.8391	188.851	97.2127
		188.941	89.6601	188.959	91.9191			188.94	93.8394	188.951	97.2114
		189.041	89.6598	189.059	91.9171			189.04	93.8405	189.051	97.2107
		189.141	89.6602	189.159	91.9125			189.14	93.8395	189.151	97.2103
		189.241	89.6601	189.259	91.9085			189.24	93.8384	189.251	97.2122
		189.341	89.6599	189.359	91.9034			189.34	93.8373	189.351	97.2129
		189.441	89.6596	189.459	91.899			189.44	93.8377	189.451	97.2132
		189.541	89.6592	189.559	91.8966			189.54	93.8366	189.551	97.2132
		189.641	89.6589	189.659	91.8933			189.64	93.8357	189.651	97.215
		189.741	89.6588	189.759	91.8921			189.74	93.8346	189.751	97.2159
		189.841	89.6587	189.859	91.8906			189.84	93.8352	189.851	97.2152
		189.941	89.6586	189.959	91.8892			189.94	93.8345	189.951	97.216
		190.041	89.6586	190.059	91.8876			190.04	93.8332	190.051	97.216
		190.141	89.6587	190.159	91.8858			190.14	93.8338	190.151	97.2147
		190.241	89.6579	190.259	91.8841			190.24	93.8338	190.251	97.2136
		190.341	89.6579	190.359	91.8826			190.34	93.8336	190.351	97.2134
		190.441	89.6582	190.459	91.8809			190.44	93.8334	190.451	97.2134
		190.541	89.6582	190.559	91.8794			190.54	93.8353	190.551	97.2121
		190.641	89.6586	190.659	91.8782			190.64	93.8374	190.651	97.2115
		190.741	89.6581	190.759	91.8765			190.74	93.8383	190.751	97.2118
		190.841	89.6572	190.859	91.8759			190.84	93.8404	190.851	97.2139
		190.941	89.6568	190.959	91.8737			190.94	93.8422	190.951	97.2145
		191.041	89.6562	191.059	91.871			191.04	93.8421	191.051	97.2163
		191.141	89.655	191.159	91.8682			191.14	93.8415	191.151	97.2193
		191.241	89.6529	191.259	91.8655			191.24	93.8411	191.251	97.2202
		191.341	89.6518	191.359	91.8634			191.34	93.8409	191.351	97.2208
		191.441	89.6506	191.459	91.8614			191.44	93.8388	191.451	97.221
		191.541	89.6496	191.559	91.861			191.54	93.8369	191.551	97.2225
		191.641	89.648	191.659	91.8605			191.64	93.8354	191.651	97.2217
		191.741	89.6479	191.759	91.8594			191.74	93.8353	191.751	97.2206
		191.841	89.6481	191.859	91.8584			191.84	93.8338	191.851	97.2195
		191.941	89.6484	191.959	91.8562			191.94	93.833	191.951	97.2186
		192.041	89.6489	192.059	91.8552			192.04	93.8339	192.051	97.2176
		192.141	89.6482	192.159	91.8538			192.14	93.8333	192.151	97.2169
		192.241	89.6477	192.259	91.8527			192.24	93.8333	192.251	97.2172
		192.341	89.6476	192.359	91.8519			192.34	93.8335	192.351	97.2176
		192.441	89.6475	192.459	91.8515			192.44	93.8356	192.451	97.2201
		192.541	89.6469	192.559	91.8518			192.54	93.8361	192.551	97.2213
		192.641	89.6467	192.659	91.8524			192.64	93.8356	192.651	97.2211
		192.741	89.6474	192.759	91.853			192.74	93.8366	192.751	97.2202
		192.841	89.6479	192.859	91.8534			192.84	93.8361	192.851	97.2211
		192.941	89.6478	192.959	91.852			192.94	93.8351	192.951	97.2216
		193.041	89.6468	193.059	91.8519			193.04	93.8342	193.051	97.2209
		193.141	89.6465	193.159	91.8501			193.14	93.8359	193.151	97.2208
		193.241	89.6461	193.259	91.8502			193.24	93.8374	193.251	97.2203
		193.341	89.6457	193.359	91.8489			193.34	93.8381	193.351	97.2207
		193.441	89.6442	193.459	91.8486			193.44	93.8383	193.451	97.2211
		193.541	89.6439	193.559	91.8475			193.54	93.8394	193.551	97.2202
		193.641	89.6437	193.659	91.8455			193.64	93.8393	193.651	97.2193
		193.741	89.6438	193.759	91.8451			193.74	93.8376	193.751	97.2193
		193.841	89.644	193.859	91.8435			193.84	93.8372	193.851	97.2201
		193.941	89.6433	193.959	91.8423			193.94	93.8369	193.951	97.2191
		194.041	89.6436	194.059	91.8407			194.04	93.8357	194.051	97.2182
		194.141	89.6441	194.159	91.8375			194.14	93.8355	194.151	97.2179
		194.241	89.6446	194.259	91.8358			194.24	93.8353	194.251	97.2192
		194.341	89.644	194.359	91.8339			194.34	93.8347	194.351	97.2189
		194.441	89.6437	194.459	91.8322			194.44	93.8336	194.451	97.2191
		194.541	89.6439	194.559	91.8312			194.54	93.8318	194.551	97.2196
		194.641	89.6438	194.659	91.8296			194.64	93.8295	194.651	97.2216
		194.741	89.6436	194.759	91.8288			194.74	93.8273	194.751	97.2214
		194.841	89.6432	194.859	91.8261			194.84	93.8251	194.851	97.2209
		194.941	89.6428	194.959	91.8242			194.94	93.8233	194.951	97.2201
		195.041	89.6423	195.059	91.8229			195.04	93.8222	195.051	97.2211
		195.141	89.642	195.159	91.8208			195.14	93.8217	195.151	97.2201
		195.241	89.6417	195.259	91.8206			195.24	93.8216	195.251	97.2188
		195.341	89.6415	195.359	91.8188			195.34	93.8218	195.351	97.2177
		195.441	89.6412	195.459	91.8177			195.44	93.8223	195.451	97.2165
		195.541	89.6412	195.559	91.8181			195.54	93.8226	195.551	97.2173
		195.641	89.6415	195.659	91.8167			195.64	93.8228	195.651	97.2169
		195.741	89.6419	195.759	91.8166			195.74	93.8229	195.751	97.2162
		195.841	89.6423	195.859	91.8148			195.84	93.8232	195.851	97.2152
		195.941	89.6428	195.959	91.8121			195.94	93.8223	195.951	97.2152
		196.041	89.6429	196.059	91.8107			196.04	93.8183	196.051	97.2138
		196.141	89.6425	196.159	91.808			196.14	93.8137	196.151	97.2113
		196.241	89.6419	196.259	91.8066			196.24	93.8089	196.251	97.2087
		196.341	89.6412	196.359	91.8062			196.34	93.8049	196.351	97.2078
		196.441	89.6405	196.459	91.8043			196.44	93.8026	196.451	97.2075
		196.541	89.6397	196.559	91.8035			196.54	93.8006	196.551	97.2066
		196.641	89.639	196.659	91.8034			196.64	93.798	196.651	97.2062
		196.741	89.6383	196.759	91.8031			196.74	93.7964	196.751	97.2059
		196.841	89.6376	196.859	91.8026			196.84	93.7957	196.851	97.2056
		196.941	89.637	196.959	91.8023			196.94	93.7934	196.951	97.2052
		197.041	89.6366	197.059	91.8007			197.04	93.7914	197.051	97.205
		197.141	89.6365	197.159	91.7995			197.14	93.7907	197.151	97.2047
		197.241	89.6367	197.259	91.7985			197.24	93.7899	197.251	97.2044
		197.341	89.6369	197.359	91.797			197.34	93.7887	197.351	97.204
		197.441	89.6371	197.459	91.7961			197.44	93.7857	197.451	97.2037
		197.541	89.6372	197.559	91.7941			197.54	93.7819	197.551	97.2034
		197.641	89.6371	197.659	91.7936			197.64	93.7785	197.651	97.203
		197.741	89.6367	197.759	91.7922			197.74	93.775	197.751	97.2024
		197.841	89.636	197.859	91.7903			197.84	93.772	197.851	97.2015
		197.941	89.6352	197.959	91.79			197.94	93.7704	197.951	97.2004
		198.041	89.6347	198.059	91.789			198.04	93.7685	198.051	97.2012
		198.141	89.6345	198.159	91.7895			198.14	93.7664	198.151	97.2019
		198.241	89.6346	198.259	91.7883			198.24	93.7639	198.251	97.2027
		198.341	89.6348	198.359	91.7885			198.34	93.7599	198.351	97.204
		198.441	89.6351	198.459	91.7868			198.44	93.7556	198.451	97.2058
		198.541	89.6354	198.559	91.7835			198.54	93.7515	198.551	97.2052
		198.641	89.6353	198.659	91.7799			198.64	93.7491	198.651	97.2061
		198.741	89.6349	198.759	91.7747			198.74	93.7451	198.751	97.2053
		198.841	89.6341	198.859	91.7693			198.84	93.7412	198.851	97.2058
		198.941	89.6333	198.959	91.7651			198.94	93.7372	198.951	97.2051
		199.041	89.6325	199.059	91.7611			199.04	93.7315	199.051	97.2062
		199.141	89.6319	199.159	91.7573			199.14	93.7271	199.151	97.2072
		199.241	89.6317	199.259	91.7554			199.24	93.7231	199.251	97.2076
		199.341	89.6319	199.359	91.7528			199.34	93.7191	199.351	97.21
		199.441	89.6324	199.459	91.7517			199.44	93.7152	199.451	97.2114
		199.541	89.633	199.559	91.7509			199.54	93.7112	199.551	97.2107
		199.641	89.6334	199.659	91.7496			199.64	93.7091	199.651	97.2111
		199.741	89.6336	199.759	91.7482			199.74	93.7059	199.751	97.2107
		199.841	89.6336	199.859	91.7447			199.84	93.7008	199.851	97.2086
		199.941	89.6334	199.959	91.7407			199.94	93.6943	199.951	97.2085
		200.041	89.6331	200.059	91.7356			200.04	93.6872	200.051	97.2091
		200.141	89.6332	200.159	91.7315			200.14	93.6798	200.151	97.2081
		200.241	89.6334	200.259	91.7284			200.24	93.6724	200.251	97.2087
		200.341	89.6337	200.359	91.7255			200.34	93.6646	200.351	97.21
		200.441	89.6341	200.459	91.7216			200.44	93.6576	200.451	97.2095
		200.541	89.6346	200.559	91.7181			200.54	93.6523	200.551	97.2104
		200.641	89.6349	200.659	91.7146			200.64	93.6486	200.651	97.212
		200.741	89.635	200.759	91.7093			200.74	93.6456	200.751	97.2113
		200.841	89.6347	200.859	91.7048			200.84	93.6428	200.851	97.2115
		200.941	89.6342	200.959	91.701			200.94	93.6404	200.951	97.2131
		201.041	89.6336	201.059	91.6965			201.04	93.6384	201.051	97.2125
		201.141	89.6333	201.159	91.6917			201.14	93.6355	201.151	97.2129
		201.241	89.633	201.259	91.6869			201.24	93.632	201.251	97.2147
		201.341	89.6328	201.359	91.6827			201.34	93.6294	201.351	97.2151
		201.441	89.6325	201.459	91.6791			201.44	93.625	201.451	97.2172
		201.541	89.632	201.559	91.6757			201.54	93.6211	201.551	97.2173
		201.641	89.6312	201.659	91.6726			201.64	93.6175	201.651	97.2182
		201.741	89.6305	201.759	91.6696			201.74	93.6142	201.751	97.2205
		201.841	89.6298	201.859	91.6662			201.84	93.6112	201.851	97.2205
		201.941	89.6293	201.959	91.662			201.94	93.6071	201.951	97.2203
		202.041	89.6292	202.059	91.657			202.04	93.6045	202.051	97.2213
		202.141	89.6293	202.159	91.652			202.14	93.6012	202.151	97.2201
		202.241	89.6293	202.259	91.6476			202.24	93.5961	202.251	97.219
		202.341	89.6293	202.359	91.6439			202.34	93.5921	202.351	97.2195
		202.441	89.629	202.459	91.6407			202.44	93.5879	202.451	97.2182
		202.541	89.6286	202.559	91.6379			202.54	93.5824	202.551	97.2168
		202.641	89.6282	202.659	91.6357			202.64	93.5768	202.651	97.2173
		202.741	89.6282	202.759	91.6335			202.74	93.571	202.751	97.2159
		202.841	89.6284	202.859	91.6308			202.84	93.562	202.851	97.2142
		202.941	89.6286	202.959	91.628			202.94	93.5515	202.951	97.2149
		203.041	89.6288	203.059	91.625			203.04	93.5465	203.051	97.2148
		203.141	89.6289	203.159	91.6219			203.14	93.5406	203.151	97.2146
		203.241	89.6289	203.259	91.6185			203.24	93.5345	203.251	97.2165
		203.341	89.6287	203.359	91.6166			203.34	93.5301	203.351	97.2171
		203.441	89.6284	203.459	91.613			203.44	93.5256	203.451	97.2169
		203.541	89.6282	203.559	91.609			203.54	93.5204	203.551	97.2184
		203.641	89.6284	203.659	91.6051			203.64	93.5144	203.651	97.2186
		203.741	89.6291	203.759	91.5993			203.74	93.508	203.751	97.2179
		203.841	89.6285	203.859	91.5945			203.84	93.5019	203.851	97.2195
		203.941	89.6286	203.959	91.5913			203.94	93.494	203.951	97.2203
		204.041	89.6287	204.059	91.5823			204.04	93.4878	204.051	97.2199
		204.141	89.6283	204.159	91.5733			204.14	93.4809	204.151	97.2215
		204.241	89.6277	204.259	91.5653			204.24	93.4754	204.251	97.2222
		204.341	89.6271	204.359	91.5571			204.34	93.4707	204.351	97.2216
		204.441	89.6264	204.459	91.55			204.44	93.4659	204.451	97.221
		204.541	89.6258	204.559	91.5448			204.54	93.4605	204.551	97.2202
		204.641	89.6254	204.659	91.5411			204.64	93.4543	204.651	97.2195
		204.741	89.625	204.759	91.5395			204.74	93.4484	204.751	97.2194
		204.841	89.6247	204.859	91.5385			204.84	93.4385	204.851	97.2195
		204.941	89.6246	204.959	91.5372			204.94	93.4262	204.951	97.2194
		205.041	89.6249	205.059	91.5357			205.04	93.4152	205.051	97.2193
		205.141	89.6242	205.159	91.5324			205.14	93.4039	205.151	97.2187
		205.241	89.624	205.259	91.529			205.24	93.396	205.251	97.2175
		205.341	89.6245	205.359	91.5252			205.34	93.3913	205.351	97.2158
		205.441	89.6245	205.459	91.5202			205.44	93.3847	205.451	97.2142
		205.541	89.6241	205.559	91.5165			205.54	93.3784	205.551	97.2127
		205.641	89.6234	205.659	91.5099			205.64	93.3722	205.651	97.2114
		205.741	89.6225	205.759	91.5023			205.74	93.3645	205.751	97.2103
		205.841	89.6216	205.859	91.4968			205.84	93.3566	205.851	97.2092
		205.941	89.6208	205.959	91.4885			205.94	93.3509	205.951	97.2087
		206.041	89.6201	206.059	91.4804			206.04	93.3476	206.051	97.2091
		206.141	89.6198	206.159	91.4738			206.14	93.3428	206.151	97.2097
		206.241	89.6202	206.259	91.467			206.24	93.3332	206.251	97.2104
		206.341	89.62	206.359	91.4603			206.34	93.3212	206.351	97.2112
		206.441	89.6195	206.459	91.4544			206.44	93.3139	206.451	97.2117
		206.541	89.62	206.559	91.4499			206.54	93.3029	206.551	97.2117
		206.641	89.6201	206.659	91.4451			206.64	93.2948	206.651	97.2118
		206.741	89.62	206.759	91.4404			206.74	93.2882	206.751	97.2118
		206.841	89.6197	206.859	91.4347			206.84	93.2806	206.851	97.2118
		206.941	89.6193	206.959	91.4265			206.94	93.2721	206.951	97.2119
		207.041	89.6191	207.059	91.4198			207.04	93.2636	207.051	97.2115
		207.141	89.6192	207.159	91.4128			207.14	93.2508	207.151	97.2105
		207.241	89.6194	207.259	91.4059			207.24	93.2395	207.251	97.2091
		207.341	89.6195	207.359	91.3992			207.34	93.2237	207.351	97.2077
		207.441	89.6193	207.459	91.3929			207.44	93.2084	207.451	97.206
		207.541	89.6189	207.559	91.3881			207.54	93.1964	207.551	97.2047
		207.641	89.6178	207.659	91.3807			207.64	93.1941	207.651	97.2039
		207.741	89.6161	207.759	91.3691			207.74	93.1907	207.751	97.2032
		207.841	89.6158	207.859	91.3575			207.84	93.1849	207.851	97.2026
		207.941	89.6155	207.959	91.346			207.94	93.1716	207.951	97.2025
		208.041	89.6151	208.059	91.3381			208.04	93.1541	208.051	97.2028
		208.141	89.6148	208.159	91.3346			208.14	93.1417	208.151	97.2032
		208.241	89.6144	208.259	91.3293			208.24	93.1307	208.251	97.2033
		208.341	89.6138	208.359	91.3221			208.34	93.1214	208.351	97.2028
		208.441	89.6132	208.459	91.3146			208.44	93.1124	208.451	97.202
		208.541	89.6124	208.559	91.3072			208.54	93.1003	208.551	97.2015
		208.641	89.6118	208.659	91.3019			208.64	93.0753	208.651	97.2012
		208.741	89.6117	208.759	91.2936			208.74	93.0506	208.751	97.2011
		208.841	89.6118	208.859	91.287			208.84	93.0459	208.851	97.2014
		208.941	89.611	208.959	91.2802			208.94	93.0441	208.951	97.2018
		209.041	89.6115	209.059	91.2738			209.04	93.0319	209.051	97.2018
		209.141	89.6119	209.159	91.2589			209.14	93.0142	209.151	97.2017
		209.241	89.6122	209.259	91.2503			209.24	92.9999	209.251	97.2013
		209.341	89.6124	209.359	91.2376			209.34	92.9855	209.351	97.2005
		209.441	89.6125	209.459	91.2291			209.44	92.9736	209.451	97.1995
		209.541	89.6123	209.559	91.2196			209.54	92.9468	209.551	97.1983
		209.641	89.6119	209.659	91.2116			209.64	92.9236	209.651	97.1972
		209.741	89.6101	209.759	91.2006			209.74	92.9192	209.751	97.1965
		209.841	89.6083	209.859	91.1883			209.84	92.9148	209.851	97.1962
		209.941	89.6066	209.959	91.1679			209.94	92.8926	209.951	97.1959
		210.041	89.6052	210.059	91.151			210.04	92.8757	210.051	97.1956
		210.141	89.6049	210.159	91.1458			210.14	92.8647	210.151	97.1958
		210.241	89.6036	210.259	91.1428			210.24	92.8392	210.251	97.1957
		210.341	89.6038	210.359	91.1366			210.34	92.8155	210.351	97.195
		210.441	89.6029	210.459	91.128			210.44	92.8045	210.451	97.1939
		210.541	89.603	210.559	91.1199			210.54	92.7875	210.551	97.1924
		210.641	89.6008	210.659	91.1062			210.64	92.772	210.651	97.191
		210.741	89.5983	210.759	91.0911			210.74	92.7594	210.751	97.1899
		210.841	89.5956	210.859	91.0762			210.84	92.7412	210.851	97.1888
		210.941	89.5925	210.959	91.064			210.94	92.7237	210.951	97.1878
		211.041	89.589	211.059	91.0517			211.04	92.7002	211.051	97.1874
		211.141	89.5865	211.159	91.0365			211.14	92.6763	211.151	97.1872
		211.241	89.583	211.259	91.0277			211.24	92.6692	211.251	97.1868
		211.341	89.5794	211.359	91.0191			211.34	92.6509	211.351	97.1864
		211.441	89.5759	211.459	90.9987			211.44	92.6296	211.451	97.1862
		211.541	89.5727	211.559	90.9763			211.54	92.6204	211.551	97.1861
		211.641	89.5699	211.659	90.9691			211.64	92.5979	211.651	97.186
		211.741	89.5686	211.759	90.9653			211.74	92.5686	211.751	97.1863
		211.841	89.5666	211.859	90.9506			211.84	92.5506	211.851	97.1865
		211.941	89.5658	211.959	90.9365			211.94	92.5357	211.951	97.1865
		212.041	89.5642	212.059	90.9268			212.04	92.5164	212.051	97.1862
		212.141	89.5632	212.159	90.9172			212.14	92.4908	212.151	97.1853
		212.241	89.5611	212.259	90.9081			212.24	92.4767	212.251	97.1841
		212.341	89.5584	212.359	90.8964			212.34	92.4595	212.351	97.1828
		212.441	89.5559	212.459	90.8833			212.44	92.4382	212.451	97.1814
		212.541	89.5523	212.559	90.8703			212.54	92.4121	212.551	97.18
		212.641	89.5493	212.659	90.8585			212.64	92.383	212.651	97.1795
		212.741	89.547	212.759	90.8468			212.74	92.3678	212.751	97.1796
		212.841	89.5438	212.859	90.828			212.84	92.342	212.851	97.1798
		212.941	89.5414	212.959	90.8103			212.94	92.3106	212.951	97.1796
		213.041	89.5394	213.059	90.8005			213.04	92.2956	213.051	97.1797
		213.141	89.537	213.159	90.7852			213.14	92.2667	213.151	97.1747
		213.241	89.5354	213.259	90.7689			213.24	92.2354	213.251	97.1659
		213.341	89.5341	213.359	90.7537			213.34	92.2169	213.351	97.1568
		213.441	89.5326	213.459	90.737			213.44	92.185	213.451	97.1492
		213.541	89.5322	213.559	90.7147			213.54	92.1587	213.551	97.1449
		213.641	89.5311	213.659	90.6945			213.64	92.1248	213.651	97.1416
		213.741	89.5301	213.759	90.6843			213.74	92.1003	213.751	97.1397
		213.841	89.5295	213.859	90.6708			213.84	92.0696	213.851	97.1379
		213.941	89.5287	213.959	90.6541			213.94	92.0282	213.951	97.137
		214.041	89.528	214.059	90.6391			214.04	91.9932	214.051	97.1365
		214.141	89.526	214.159	90.6178			214.14	91.9598	214.151	97.1338
		214.241	89.5242	214.259	90.5971			214.24	91.9272	214.251	97.132
		214.341	89.5228	214.359	90.5826			214.34	91.889	214.351	97.1311
		214.441	89.5199	214.459	90.5657			214.44	91.8548	214.451	97.1312
		214.541	89.5176	214.559	90.5423			214.54	91.8201	214.551	97.1307
		214.641	89.5145	214.659	90.512			214.64	91.7859	214.651	97.1314
		214.741	89.5122	214.759	90.4993			214.74	91.7486	214.751	97.133
		214.841	89.5093	214.859	90.4883			214.84	91.7095	214.851	97.1341
		214.941	89.5072	214.959	90.4605			214.94	91.6817	214.951	97.1346
		215.041	89.5047	215.059	90.4326			215.04	91.6392	215.051	97.1346
		215.141	89.5028	215.159	90.4204			215.14	91.5986	215.151	97.134
		215.241	89.5005	215.259	90.411			215.24	91.5625	215.251	97.1333
		215.341	89.4975	215.359	90.3841			215.34	91.5259	215.351	97.1304
		215.441	89.4959	215.459	90.3556			215.44	91.4843	215.451	97.1284
		215.541	89.4938	215.559	90.3415			215.54	91.4435	215.551	97.1283
		215.641	89.4921	215.659	90.3307			215.64	91.4079	215.651	97.1231
		215.741	89.4901	215.759	90.301			215.74	91.3721	215.751	97.1162
		215.841	89.4884	215.859	90.273			215.84	91.3314	215.851	97.1076
		215.941	89.4854	215.959	90.251			215.94	91.2904	215.951	97.0994
		216.041	89.482	216.059	90.2271			216.04	91.2545	216.051	97.0936
		216.141	89.4783	216.159	90.2056			216.14	91.2033	216.151	97.0885
		216.241	89.4754	216.259	90.1779			216.24	91.1777	216.251	97.0833
		216.341	89.472	216.359	90.1577			216.34	91.1359	216.351	97.08
		216.441	89.4672	216.459	90.1276			216.44	91.0932	216.451	97.078
		216.541	89.4633	216.559	90.0981			216.54	91.0505	216.551	97.0758
		216.641	89.4602	216.659	90.079			216.64	91.0069	216.651	97.0736
		216.741	89.4559	216.759	90.0401			216.74	90.9657	216.751	97.0712
		216.841	89.4525	216.859	90.018			216.84	90.9171	216.851	97.0687
		216.941	89.4506	216.959	89.9853			216.94	90.8788	216.951	97.0659
		217.041	89.4476	217.059	89.9459			217.04	90.8351	217.051	97.0647
		217.141	89.4438	217.159	89.9192			217.14	90.7965	217.151	97.0626
		217.241	89.4412	217.259	89.879			217.24	90.7467	217.251	97.0593
		217.341	89.4381	217.359	89.8532			217.34	90.714	217.351	97.0563
		217.441	89.4353	217.459	89.8112			217.44	90.6664	217.451	97.0529
		217.541	89.4323	217.559	89.7775			217.54	90.6146	217.551	97.0512
		217.641	89.4293	217.659	89.7485			217.64	90.5763	217.651	97.0494
		217.741	89.4259	217.759	89.7106			217.74	90.5276	217.751	97.0471
		217.841	89.4225	217.859	89.6678			217.84	90.4825	217.851	97.0451
		217.941	89.4197	217.959	89.6435			217.94	90.4409	217.951	97.0428
		218.041	89.4166	218.059	89.6023			218.04	90.3927	218.051	97.0426
		218.141	89.414	218.159	89.5679			218.14	90.3334	218.151	97.0419
		218.241	89.4106	218.259	89.5354			218.24	90.2806	218.251	97.0398
		218.341	89.4077	218.359	89.4974			218.34	90.2209	218.351	97.0395
		218.441	89.4056	218.459	89.4544			218.44	90.1502	218.451	97.0377
		218.541	89.4031	218.559	89.4311			218.54	90.0777	218.551	97.0362
		218.641	89.4016	218.659	89.3923			218.64	90.0091	218.651	97.0333
		218.741	89.3998	218.759	89.3554			218.74	89.9342	218.751	97.0306
		218.841	89.3983	218.859	89.3229			218.84	89.8521	218.851	97.0272
		218.941	89.3965	218.959	89.2857			218.94	89.777	218.951	97.0249
		219.041	89.394	219.059	89.2454			219.04	89.6981	219.051	97.0228
		219.141	89.3906	219.159	89.2098			219.14	89.6132	219.151	97.02
		219.241	89.3872	219.259	89.1769			219.24	89.5278	219.251	97.0177
		219.341	89.3837	219.359	89.139			219.34	89.4486	219.351	97.0175
		219.441	89.3794	219.459	89.0982			219.44	89.3755	219.451	97.0168
		219.541	89.3762	219.559	89.062			219.54	89.3013	219.551	97.0154
		219.641	89.3734	219.659	89.0299			219.64	89.2277	219.651	97.0137
		219.741	89.3678	219.759	88.9813			219.74	89.1578	219.751	97.0137
		219.841	89.3607	219.859	88.9489			219.84	89.0884	219.851	97.013
		219.941	89.3541	219.959	88.8997			219.94	89.0171	219.951	97.0104
		220.041	89.347	220.059	88.8668			220.04	88.9495	220.051	97.0093
		220.141	89.3425	220.159	88.8178			220.14	88.8833	220.151	97.0071
		220.241	89.3391	220.259	88.7847			220.24	88.8182	220.251	97.0033
		220.341	89.3372	220.359	88.7489			220.34	88.7439	220.351	96.9988
		220.441	89.3357	220.459	88.707			220.44	88.6715	220.451	96.9962
		220.541	89.3332	220.559	88.6591			220.54	88.6058	220.551	96.992
		220.641	89.3298	220.659	88.6272			220.64	88.5331	220.651	96.9864
		220.741	89.3265	220.759	88.5792			220.74	88.4628	220.751	96.9838
		220.841	89.3238	220.859	88.5459			220.84	88.3815	220.851	96.9804
		220.941	89.3201	220.959	88.4964			220.94	88.3079	220.951	96.9778
		221.041	89.3161	221.059	88.4473			221.04	88.2293	221.051	96.9767
		221.141	89.3114	221.159	88.3981			221.14	88.1529	221.151	96.9759
		221.241	89.307	221.259	88.3482			221.24	88.0667	221.251	96.9749
		221.341	89.3038	221.359	88.301			221.34	87.9856	221.351	96.9738
		221.441	89.2975	221.459	88.2302			221.44	87.9112	221.451	96.9727
		221.541	89.2911	221.559	88.1572			221.54	87.8302	221.551	96.9714
		221.641	89.2871	221.659	88.0833			221.64	87.7455	221.651	96.9697
		221.741	89.2823	221.759	88.0134			221.74	87.6624	221.751	96.9678
		221.841	89.2778	221.859	87.94			221.84	87.5773	221.851	96.9656
		221.941	89.2739	221.959	87.8667			221.94	87.4926	221.951	96.9631
		222.041	89.27	222.059	87.7893			222.04	87.406	222.051	96.9602
		222.141	89.2662	222.159	87.7081			222.14	87.3096	222.151	96.9569
		222.241	89.2625	222.259	87.632			222.24	87.2033	222.251	96.9534
		222.341	89.259	222.359	87.5611			222.34	87.1187	222.351	96.9498
		222.441	89.2546	222.459	87.4863			222.44	87.0267	222.451	96.9461
		222.541	89.2497	222.559	87.4198			222.54	86.9311	222.551	96.9426
		222.641	89.2446	222.659	87.356			222.64	86.8274	222.651	96.9399
		222.741	89.2404	222.759	87.2855			222.74	86.7438	222.751	96.9381
		222.841	89.2361	222.859	87.2212			222.84	86.6439	222.851	96.9362
		222.941	89.2314	222.959	87.1581			222.94	86.542	222.951	96.9361
		223.041	89.2266	223.059	87.0935			223.04	86.4417	223.051	96.9344
		223.141	89.2225	223.159	87.0173			223.14	86.3431	223.151	96.9318
		223.241	89.2147	223.259	86.9481			223.24	86.2455	223.251	96.9292
		223.341	89.2063	223.359	86.8787			223.34	86.1364	223.351	96.9264
		223.441	89.1981	223.459	86.8106			223.44	86.0342	223.451	96.9235
		223.541	89.1912	223.559	86.7371			223.54	85.932	223.551	96.9209
		223.641	89.186	223.659	86.6603			223.64	85.8243	223.651	96.9183
		223.741	89.1806	223.759	86.5907			223.74	85.7151	223.751	96.9154
		223.841	89.172	223.859	86.5109			223.84	85.6031	223.851	96.9127
		223.941	89.1659	223.959	86.4357			223.94	85.4988	223.951	96.9103
		224.041	89.1602	224.059	86.3557			224.04	85.3932	224.051	96.9079
		224.141	89.1555	224.159	86.2699			224.14	85.278	224.151	96.9058
		224.241	89.1483	224.259	86.1903			224.24	85.1649	224.251	96.904
		224.341	89.1411	224.359	86.1148			224.34	85.0559	224.351	96.9043
		224.441	89.1311	224.459	86.0369			224.44	84.9419	224.451	96.903
		224.541	89.1184	224.559	85.9479			224.54	84.8256	224.551	96.8989
		224.641	89.1094	224.659	85.8598			224.64	84.7076	224.651	96.8959
		224.741	89.1065	224.759	85.7738			224.74	84.591	224.751	96.8933
		224.841	89.1043	224.859	85.6885			224.84	84.4836	224.851	96.8888
		224.941	89.0988	224.959	85.5951			224.94	84.3601	224.951	96.886
		225.041	89.0938	225.059	85.5082			225.04	84.236	225.051	96.8835
		225.141	89.0827	225.159	85.4182			225.14	84.1228	225.151	96.8814
		225.241	89.0717	225.259	85.3281			225.24	83.9996	225.251	96.8793
		225.341	89.0616	225.359	85.2342			225.34	83.8725	225.351	96.8747
		225.441	89.0522	225.459	85.1434			225.44	83.7474	225.451	96.8699
		225.541	89.0453	225.559	85.0466			225.54	83.6262	225.551	96.8629
		225.641	89.0357	225.659	84.9461			225.64	83.5081	225.651	96.8577
		225.741	89.0256	225.759	84.8392			225.74	83.3866	225.751	96.8529
		225.841	89.0115	225.859	84.7442			225.84	83.2627	225.851	96.8481
		225.941	88.9993	225.959	84.6442			225.94	83.1465	225.951	96.8434
		226.041	88.997	226.059	84.5416			226.04	83.0265	226.051	96.8391
		226.141	88.9949	226.159	84.4369			226.14	82.9051	226.151	96.8347
		226.241	88.9818	226.259	84.3264			226.24	82.7872	226.251	96.83
		226.341	88.9711	226.359	84.2206			226.34	82.6607	226.351	96.8253
		226.441	88.962	226.459	84.1159			226.44	82.5427	226.451	96.8205
		226.541	88.9562	226.559	83.9965			226.54	82.4252	226.551	96.8176
		226.641	88.9502	226.659	83.8844			226.64	82.302	226.651	96.8129
		226.741	88.9357	226.759	83.7489			226.74	82.1821	226.751	96.8086
		226.841	88.9206	226.859	83.6308			226.84	82.063	226.851	96.8044
		226.941	88.9161	226.959	83.5041			226.94	81.945	226.951	96.8006
		227.041	88.9099	227.059	83.3761			227.04	81.8282	227.051	96.7988
		227.141	88.8956	227.159	83.2465			227.14	81.7117	227.151	96.7946
		227.241	88.888	227.259	83.1243			227.24	81.5982	227.251	96.7902
		227.341	88.8793	227.359	83.0015			227.34	81.4907	227.351	96.7856
		227.441	88.8584	227.459	82.8703			227.44	81.3701	227.451	96.7824
		227.541	88.8482	227.559	82.7407			227.54	81.2429	227.551	96.7752
		227.641	88.8466	227.659	82.6146			227.64	81.1358	227.651	96.7703
		227.741	88.8377	227.759	82.4775			227.74	81.0327	227.751	96.7632
		227.841	88.8251	227.859	82.3468			227.84	80.9237	227.851	96.7561
		227.941	88.8128	227.959	82.2066			227.94	80.8175	227.951	96.751
		228.041	88.7961	228.059	82.0637			228.04	80.7189	228.051	96.7442
		228.141	88.7816	228.159	81.9242			228.14	80.6186	228.151	96.7393
		228.241	88.7796	228.259	81.7672			228.24	80.5194	228.251	96.7342
		228.341	88.7709	228.359	81.6204			228.34	80.418	228.351	96.7269
		228.441	88.7549	228.459	81.4745			228.44	80.3242	228.451	96.7216
		228.541	88.7426	228.559	81.3214			228.54	80.2381	228.551	96.717
		228.641	88.7315	228.659	81.1644			228.64	80.1443	228.651	96.7128
		228.741	88.7148	228.759	81.0051			228.74	80.0567	228.751	96.7106
		228.841	88.701	228.859	80.8432			228.84	79.9726	228.851	96.7064
		228.941	88.6895	228.959	80.6891			228.94	79.8957	228.951	96.7017
		229.041	88.6785	229.059	80.5277			229.04	79.8211	229.051	96.6944
		229.141	88.6557	229.159	80.3595			229.14	79.7361	229.151	96.6871
		229.241	88.6436	229.259	80.2003			229.24	79.6627	229.251	96.6799
		229.341	88.6321	229.359	80.037			229.34	79.5896	229.351	96.6708
		229.441	88.6091	229.459	79.8674			229.44	79.5182	229.451	96.6643
		229.541	88.5949	229.559	79.7003			229.54	79.4402	229.551	96.6581
		229.641	88.5767	229.659	79.5399			229.64	79.3775	229.651	96.6498
		229.741	88.5607	229.759	79.3725			229.74	79.3127	229.751	96.6454
		229.841	88.5391	229.859	79.1944			229.84	79.2505	229.851	96.6431
		229.941	88.5194	229.959	79.0244			229.94	79.1847	229.951	96.6387
		230.041	88.4885	230.059	78.8647			230.04	79.1298	230.051	96.6344
		230.141	88.4786	230.159	78.7044			230.14	79.0815	230.151	96.6326
		230.241	88.4527	230.259	78.5338			230.24	79.03	230.251	96.6287
		230.341	88.4262	230.359	78.3617			230.34	78.9794	230.351	96.6241
		230.441	88.3974	230.459	78.1951			230.44	78.929	230.451	96.619
		230.541	88.3795	230.559	78.048			230.54	78.8953	230.551	96.6138
		230.641	88.3503	230.659	77.8837			230.64	78.8485	230.651	96.6085
		230.741	88.3242	230.759	77.7242			230.74	78.8083	230.751	96.6036
		230.841	88.3026	230.859	77.5773			230.84	78.7621	230.851	96.5987
		230.941	88.2768	230.959	77.4329			230.94	78.7212	230.951	96.5943
		231.041	88.2534	231.059	77.2863			231.04	78.6869	231.051	96.5907
		231.141	88.2257	231.159	77.1295			231.14	78.6485	231.151	96.5875
		231.241	88.2036	231.259	76.9828			231.24	78.6019	231.251	96.5862
		231.341	88.1813	231.359	76.8474			231.34	78.563	231.351	96.583
		231.441	88.1507	231.459	76.7108			231.44	78.522	231.451	96.58
		231.541	88.1243	231.559	76.5751			231.54	78.4847	231.551	96.5765
		231.641	88.093	231.659	76.4419			231.64	78.4515	231.651	96.5687
		231.741	88.076	231.759	76.3213			231.74	78.4102	231.751	96.5608
		231.841	88.0473	231.859	76.2039			231.84	78.3881	231.851	96.5545
		231.941	88.0204	231.959	76.0766			231.94	78.3434	231.951	96.5474
		232.041	87.9896	232.059	75.9533			232.04	78.3147	232.051	96.5365
		232.141	87.9635	232.159	75.8297			232.14	78.2746	232.151	96.5285
		232.241	87.929	232.259	75.7049			232.24	78.2451	232.251	96.5222
		232.341	87.9026	232.359	75.601			232.34	78.2014	232.351	96.5145
		232.441	87.8764	232.459	75.5004			232.44	78.1595	232.451	96.5088
		232.541	87.8484	232.559	75.3951			232.54	78.1407	232.551	96.5022
		232.641	87.8202	232.659	75.3048			232.64	78.09	232.651	96.4917
		232.741	87.7918	232.759	75.2136			232.74	78.0648	232.751	96.4814
		232.841	87.7637	232.859	75.122			232.84	78.0258	232.851	96.4729
		232.941	87.736	232.959	75.0332			232.94	77.9855	232.951	96.4659
		233.041	87.7127	233.059	74.9513			233.04	77.9504	233.051	96.457
		233.141	87.6802	233.159	74.866			233.14	77.9289	233.151	96.4488
		233.241	87.6503	233.259	74.7829			233.24	77.8857	233.251	96.4423
		233.341	87.623	233.359	74.6999			233.34	77.8552	233.351	96.4349
		233.441	87.5894	233.459	74.6289			233.44	77.8184	233.451	96.426
		233.541	87.5592	233.559	74.5562			233.54	77.7892	233.551	96.4187
		233.641	87.5316	233.659	74.4847			233.64	77.7518	233.651	96.409
		233.741	87.4981	233.759	74.4135			233.74	77.7212	233.751	96.3992
		233.841	87.46	233.859	74.3556			233.84	77.7081	233.851	96.3893
		233.941	87.42	233.959	74.2988			233.94	77.6654	233.951	96.3815
		234.041	87.3814	234.059	74.2427			234.04	77.6395	234.051	96.3735
		234.141	87.3319	234.159	74.189			234.14	77.6295	234.151	96.3663
		234.241	87.2834	234.259	74.1283			234.24	77.5825	234.251	96.3614
		234.341	87.2321	234.359	74.0807			234.34	77.5661	234.351	96.3552
		234.441	87.1763	234.459	74.0265			234.44	77.5516	234.451	96.349
		234.541	87.12	234.559	73.9761			234.54	77.5223	234.551	96.3373
		234.641	87.0646	234.659	73.9383			234.64	77.4892	234.651	96.3279
		234.741	87.0087	234.759	73.8902			234.74	77.474	234.751	96.3199
		234.841	86.9487	234.859	73.8526			234.84	77.448	234.851	96.3097
		234.941	86.891	234.959	73.8212			234.94	77.4149	234.951	96.3016
		235.041	86.8346	235.059	73.7849			235.04	77.4026	235.051	96.2988
		235.141	86.7822	235.159	73.7423			235.14	77.3628	235.151	96.2919
		235.241	86.7252	235.259	73.7188			235.24	77.3422	235.251	96.2852
		235.341	86.6659	235.359	73.6951			235.34	77.3285	235.351	96.2785
		235.441	86.6111	235.459	73.654			235.44	77.3005	235.451	96.272
		235.541	86.5508	235.559	73.6266			235.54	77.2686	235.551	96.2657
		235.641	86.4934	235.659	73.5974			235.64	77.2613	235.651	96.2592
		235.741	86.431	235.759	73.5629			235.74	77.2339	235.751	96.2509
		235.841	86.3695	235.859	73.539			235.84	77.1972	235.851	96.2445
		235.941	86.3096	235.959	73.4987			235.94	77.1886	235.951	96.2378
		236.041	86.2386	236.059	73.4779			236.04	77.1691	236.051	96.2238
		236.141	86.1676	236.159	73.4502			236.14	77.1325	236.151	96.218
		236.241	86.0934	236.259	73.4048			236.24	77.1067	236.251	96.21
		236.341	86.0169	236.359	73.3893			236.34	77.0985	236.351	96.2004
		236.441	85.9439	236.459	73.3509			236.44	77.0751	236.451	96.1925
		236.541	85.8694	236.559	73.3176			236.54	77.0566	236.551	96.1841
		236.641	85.7917	236.659	73.2946			236.64	77.0234	236.651	96.1756
		236.741	85.7106	236.759	73.2542			236.74	77.0031	236.751	96.1688
		236.841	85.6258	236.859	73.23			236.84	76.9938	236.851	96.1604
		236.941	85.5412	236.959	73.2026			236.94	76.9681	236.951	96.1524
		237.041	85.4519	237.059	73.1647			237.04	76.9509	237.051	96.1443
		237.141	85.363	237.159	73.1406			237.14	76.9147	237.151	96.1341
		237.241	85.2732	237.259	73.1065			237.24	76.8965	237.251	96.1222
		237.341	85.1778	237.359	73.0763			237.34	76.8784	237.351	96.112
		237.441	85.0629	237.459	73.0478			237.44	76.8598	237.451	96.0979
		237.541	84.9561	237.559	73.0159			237.54	76.8407	237.551	96.0822
		237.641	84.8537	237.659	72.9939			237.64	76.8036	237.651	96.0673
		237.741	84.7425	237.759	72.9641			237.74	76.7879	237.751	96.0601
		237.841	84.6318	237.859	72.9372			237.84	76.7668	237.851	96.0563
		237.941	84.5062	237.959	72.9208			237.94	76.7444	237.951	96.0522
		238.041	84.3773	238.059	72.8924			238.04	76.7066	238.051	96.0459
		238.141	84.2565	238.159	72.8675			238.14	76.7044	238.151	96.0382
		238.241	84.1123	238.259	72.8524			238.24	76.6823	238.251	96.032
		238.341	83.9668	238.359	72.8153			238.34	76.6594	238.351	96.0237
		238.441	83.8196	238.459	72.7985			238.44	76.6314	238.451	96.015
		238.541	83.6709	238.559	72.7845			238.54	76.603	238.551	96.0047
		238.641	83.5092	238.659	72.7488			238.64	76.587	238.651	95.9971
		238.741	83.3384	238.759	72.7299			238.74	76.5672	238.751	95.9819
		238.841	83.1663	238.859	72.7091			238.84	76.5351	238.851	95.9716
		238.941	82.9867	238.959	72.6829			238.94	76.5107	238.951	95.9625
		239.041	82.7969	239.059	72.6543			239.04	76.5086	239.051	95.9519
		239.141	82.5907	239.159	72.6485			239.14	76.4869	239.151	95.9415
		239.241	82.3701	239.259	72.616			239.24	76.4646	239.251	95.9298
		239.341	82.1672	239.359	72.5866			239.34	76.4353	239.351	95.9214
		239.441	81.9101	239.459	72.581			239.44	76.4075	239.451	95.9092
		239.541	81.0429	239.559	72.5566			239.54	76.399	239.551	95.8984
		239.641	79.4288	239.659	72.5286			239.64	76.3767	239.651	95.8816
[truncated: 104 more rows]

## Sheet: Figure 3c
The content of water	10-5	the fitted plot
%	S cm	48	3.38492
97	7.503	48.0491	3.38909
92	7.08617	48.0981	3.39326
66	5.10204	48.1472	3.39744
57	4.2517	48.1962	3.40161
48	3.18878	48.2452	3.40578
		48.2943	3.40995
		48.3433	3.41412
		48.3924	3.4183
		48.4414	3.42247
		48.4905	3.42664
		48.5395	3.43081
		48.5886	3.43498
		48.6376	3.43916
		48.6867	3.44333
		48.7357	3.4475
		48.7848	3.45167
		48.8338	3.45584
		48.8829	3.46002
		48.9319	3.46419
		48.981	3.46836
		49.03	3.47253
		49.0791	3.4767
		49.1281	3.48088
		49.1772	3.48505
		49.2262	3.48922
		49.2753	3.49339
		49.3243	3.49756
		49.3734	3.50174
		49.4224	3.50591
		49.4715	3.51008
		49.5205	3.51425
		49.5696	3.51843
		49.6186	3.5226
		49.6677	3.52677
		49.7167	3.53094
		49.7658	3.53511
		49.8148	3.53929
		49.8639	3.54346
		49.9129	3.54763
		49.962	3.5518
		50.011	3.55597
		50.0601	3.56015
		50.1091	3.56432
		50.1582	3.56849
		50.2072	3.57266
		50.2563	3.57683
		50.3053	3.58101
		50.3543	3.58518
		50.4034	3.58935
		50.4524	3.59352
		50.5015	3.59769
		50.5506	3.60187
		50.5996	3.60604
		50.6487	3.61021
		50.6977	3.61438
		50.7467	3.61855
		50.7958	3.62273
		50.8448	3.6269
		50.8939	3.63107
		50.9429	3.63524
		50.992	3.63942
		51.041	3.64359
		51.0901	3.64776
		51.1391	3.65193
		51.1882	3.6561
		51.2372	3.66028
		51.2863	3.66445
		51.3353	3.66862
		51.3844	3.67279
		51.4334	3.67696
		51.4825	3.68114
		51.5315	3.68531
		51.5806	3.68948
		51.6296	3.69365
		51.6787	3.69782
		51.7277	3.702
		51.7768	3.70617
		51.8258	3.71034
		51.8749	3.71451
		51.9239	3.71868
		51.973	3.72286
		52.022	3.72703
		52.0711	3.7312
		52.1201	3.73537
		52.1692	3.73954
		52.2182	3.74372
		52.2673	3.74789
		52.3163	3.75206
		52.3654	3.75623
		52.4144	3.76041
		52.4635	3.76458
		52.5125	3.76875
		52.5616	3.77292
		52.6106	3.77709
		52.6597	3.78127
		52.7087	3.78544
		52.7578	3.78961
		52.8068	3.79378
		52.8559	3.79795
		52.9049	3.80213
		52.9539	3.8063
		53.003	3.81047
		53.0521	3.81464
		53.1011	3.81881
		53.1501	3.82299
		53.1992	3.82716
		53.2482	3.83133
		53.2973	3.8355
		53.3464	3.83967
		53.3954	3.84385
		53.4444	3.84802
		53.4935	3.85219
		53.5425	3.85636
		53.5916	3.86053
		53.6406	3.86471
		53.6897	3.86888
		53.7387	3.87305
		53.7878	3.87722
		53.8368	3.8814
		53.8859	3.88557
		53.9349	3.88974
		53.984	3.89391
		54.033	3.89808
		54.0821	3.90226
		54.1311	3.90643
		54.1802	3.9106
		54.2292	3.91477
		54.2783	3.91894
		54.3273	3.92312
		54.3764	3.92729
		54.4254	3.93146
		54.4745	3.93563
		54.5235	3.9398
		54.5726	3.94398
		54.6216	3.94815
		54.6707	3.95232
		54.7197	3.95649
		54.7688	3.96066
		54.8178	3.96484
		54.8669	3.96901
		54.9159	3.97318
		54.965	3.97735
		55.014	3.98152
		55.0631	3.9857
		55.1121	3.98987
		55.1612	3.99404
		55.2102	3.99821
		55.2593	4.00239
		55.3083	4.00656
		55.3574	4.01073
		55.4064	4.0149
		55.4555	4.01907
		55.5045	4.02325
		55.5536	4.02742
		55.6026	4.03159
		55.6516	4.03576
		55.7007	4.03993
		55.7497	4.04411
		55.7988	4.04828
		55.8479	4.05245
		55.8969	4.05662
		55.946	4.06079
		55.995	4.06497
		56.044	4.06914
		56.0931	4.07331
		56.1421	4.07748
		56.1912	4.08165
		56.2402	4.08583
		56.2893	4.09
		56.3383	4.09417
		56.3874	4.09834
		56.4364	4.10251
		56.4855	4.10669
		56.5345	4.11086
		56.5836	4.11503
		56.6326	4.1192
		56.6817	4.12338
		56.7307	4.12755
		56.7798	4.13172
		56.8288	4.13589
		56.8779	4.14006
		56.9269	4.14424
		56.976	4.14841
		57.025	4.15258
		57.0741	4.15675
		57.1231	4.16092
		57.1722	4.1651
		57.2212	4.16927
		57.2703	4.17344
		57.3193	4.17761
		57.3684	4.18178
		57.4174	4.18596
		57.4665	4.19013
		57.5155	4.1943
		57.5646	4.19847
		57.6136	4.20264
		57.6627	4.20682
		57.7117	4.21099
		57.7608	4.21516
		57.8098	4.21933
		57.8589	4.2235
		57.9079	4.22768
		57.957	4.23185
		58.006	4.23602
		58.0551	4.24019
		58.1041	4.24436
		58.1531	4.24854
		58.2022	4.25271
		58.2512	4.25688
		58.3003	4.26105
		58.3494	4.26523
		58.3984	4.2694
		58.4475	4.27357
		58.4965	4.27774
		58.5455	4.28191
		58.5946	4.28609
		58.6436	4.29026
		58.6927	4.29443
		58.7417	4.2986
		58.7908	4.30277
		58.8398	4.30695
		58.8889	4.31112
		58.9379	4.31529
		58.987	4.31946
		59.036	4.32363
		59.0851	4.32781
		59.1341	4.33198
		59.1832	4.33615
		59.2322	4.34032
		59.2813	4.34449
		59.3303	4.34867
		59.3794	4.35284
		59.4284	4.35701
		59.4775	4.36118
		59.5265	4.36535
		59.5756	4.36953
		59.6246	4.3737
		59.6737	4.37787
		59.7227	4.38204
		59.7718	4.38622
		59.8208	4.39039
		59.8699	4.39456
		59.9189	4.39873
		59.968	4.4029
		60.017	4.40708
		60.0661	4.41125
		60.1151	4.41542
		60.1642	4.41959
		60.2132	4.42376
		60.2623	4.42794
		60.3113	4.43211
		60.3604	4.43628
		60.4094	4.44045
		60.4585	4.44462
		60.5075	4.4488
		60.5566	4.45297
		60.6056	4.45714
		60.6546	4.46131
		60.7037	4.46548
		60.7527	4.46966
		60.8018	4.47383
		60.8509	4.478
		60.8999	4.48217
		60.949	4.48634
		60.998	4.49052
		61.047	4.49469
		61.0961	4.49886
		61.1452	4.50303
		61.1942	4.50721
		61.2432	4.51138
		61.2923	4.51555
		61.3413	4.51972
		61.3904	4.52389
		61.4394	4.52807
		61.4885	4.53224
		61.5375	4.53641
		61.5866	4.54058
		61.6356	4.54475
		61.6847	4.54893
		61.7337	4.5531
		61.7828	4.55727
		61.8318	4.56144
		61.8809	4.56561
		61.9299	4.56979
		61.979	4.57396
		62.028	4.57813
		62.0771	4.5823
		62.1261	4.58647
		62.1752	4.59065
		62.2242	4.59482
		62.2733	4.59899
		62.3223	4.60316
		62.3714	4.60733
		62.4204	4.61151
		62.4695	4.61568
		62.5185	4.61985
		62.5676	4.62402
		62.6166	4.6282
		62.6657	4.63237
		62.7147	4.63654
		62.7638	4.64071
		62.8128	4.64488
		62.8619	4.64906
		62.9109	4.65323
		62.96	4.6574
		63.009	4.66157
		63.0581	4.66574
		63.1071	4.66992
		63.1562	4.67409
		63.2052	4.67826
		63.2542	4.68243
		63.3033	4.6866
		63.3524	4.69078
		63.4014	4.69495
		63.4504	4.69912
		63.4995	4.70329
		63.5485	4.70746
		63.5976	4.71164
		63.6467	4.71581
		63.6957	4.71998
		63.7447	4.72415
		63.7938	4.72832
		63.8428	4.7325
		63.8919	4.73667
		63.9409	4.74084
		63.99	4.74501
		64.039	4.74919
		64.0881	4.75336
		64.1371	4.75753
		64.1862	4.7617
		64.2352	4.76587
		64.2843	4.77005
		64.3333	4.77422
		64.3824	4.77839
		64.4314	4.78256
		64.4805	4.78673
		64.5295	4.79091
		64.5786	4.79508
		64.6276	4.79925
		64.6767	4.80342
		64.7257	4.80759
		64.7748	4.81177
		64.8238	4.81594
		64.8729	4.82011
		64.9219	4.82428
		64.971	4.82845
		65.02	4.83263
		65.0691	4.8368
		65.1181	4.84097
		65.1672	4.84514
		65.2162	4.84931
		65.2653	4.85349
		65.3143	4.85766
		65.3634	4.86183
		65.4124	4.866
		65.4615	4.87018
		65.5105	4.87435
		65.5596	4.87852
		65.6086	4.88269
		65.6577	4.88686
		65.7067	4.89104
		65.7558	4.89521
		65.8048	4.89938
		65.8538	4.90355
		65.9029	4.90772
		65.9519	4.9119
		66.001	4.91607
		66.05	4.92024
		66.0991	4.92441
		66.1482	4.92858
		66.1972	4.93276
		66.2463	4.93693
		66.2953	4.9411
		66.3443	4.94527
		66.3934	4.94944
		66.4424	4.95362
		66.4915	4.95779
		66.5405	4.96196
		66.5896	4.96613
		66.6386	4.9703
		66.6877	4.97448
		66.7367	4.97865
		66.7858	4.98282
		66.8348	4.98699
		66.8839	4.99117
		66.9329	4.99534
		66.982	4.99951
		67.031	5.00368
		67.0801	5.00785
		67.1291	5.01203
		67.1782	5.0162
		67.2272	5.02037
		67.2763	5.02454
		67.3253	5.02871
		67.3744	5.03289
		67.4234	5.03706
		67.4725	5.04123
		67.5215	5.0454
		67.5706	5.04957
		67.6196	5.05375
		67.6687	5.05792
		67.7177	5.06209
		67.7668	5.06626
		67.8158	5.07043
		67.8649	5.07461
		67.9139	5.07878
		67.963	5.08295
		68.012	5.08712
		68.0611	5.09129
		68.1101	5.09547
		68.1592	5.09964
		68.2082	5.10381
		68.2573	5.10798
		68.3063	5.11215
		68.3554	5.11633
		68.4044	5.1205
		68.4535	5.12467
		68.5025	5.12884
		68.5516	5.13302
		68.6006	5.13719
		68.6496	5.14136
		68.6987	5.14553
		68.7477	5.1497
		68.7968	5.15388
		68.8458	5.15805
		68.8949	5.16222
		68.9439	5.16639
		68.993	5.17056
		69.042	5.17474
		69.0911	5.17891
		69.1401	5.18308
		69.1892	5.18725
		69.2382	5.19142
		69.2873	5.1956
		69.3363	5.19977
		69.3854	5.20394
		69.4344	5.20811
		69.4835	5.21228
		69.5325	5.21646
		69.5816	5.22063
		69.6306	5.2248
		69.6797	5.22897
		69.7287	5.23314
		69.7778	5.23732
		69.8268	5.24149
		69.8759	5.24566
		69.9249	5.24983
		69.974	5.25401
		70.023	5.25818
		70.0721	5.26235
		70.1211	5.26652
		70.1702	5.27069
		70.2192	5.27487
		70.2683	5.27904
		70.3173	5.28321
		70.3664	5.28738
		70.4154	5.29155
		70.4645	5.29573
		70.5135	5.2999
		70.5626	5.30407
		70.6116	5.30824
		70.6607	5.31241
		70.7097	5.31659
		70.7588	5.32076
		70.8078	5.32493
		70.8569	5.3291
		70.9059	5.33327
		70.9549	5.33745
		71.004	5.34162
		71.053	5.34579
		71.1021	5.34996
		71.1512	5.35413
		71.2002	5.35831
		71.2493	5.36248
		71.2983	5.36665
		71.3474	5.37082
		71.3964	5.375
		71.4454	5.37917
		71.4945	5.38334
		71.5435	5.38751
		71.5926	5.39168
		71.6416	5.39586
		71.6907	5.40003
		71.7397	5.4042
		71.7888	5.40837
		71.8378	5.41254
		71.8869	5.41672
		71.9359	5.42089
		71.985	5.42506
		72.034	5.42923
		72.0831	5.4334
		72.1321	5.43758
		72.1812	5.44175
		72.2302	5.44592
		72.2793	5.45009
		72.3283	5.45426
		72.3774	5.45844
		72.4264	5.46261
		72.4755	5.46678
		72.5245	5.47095
		72.5736	5.47512
		72.6226	5.4793
		72.6717	5.48347
		72.7207	5.48764
		72.7698	5.49181
		72.8188	5.49599
		72.8679	5.50016
		72.9169	5.50433
		72.966	5.5085
		73.015	5.51267
		73.0641	5.51685
		73.1131	5.52102
		73.1622	5.52519
		73.2112	5.52936
		73.2603	5.53353
		73.3093	5.53771
		73.3584	5.54188
		73.4074	5.54605
		73.4565	5.55022
		73.5055	5.55439
		73.5546	5.55857
		73.6036	5.56274
		73.6526	5.56691
		73.7017	5.57108
		73.7507	5.57525
		73.7998	5.57943
		73.8488	5.5836
		73.8979	5.58777
		73.947	5.59194
		73.996	5.59611
		74.0451	5.60029
		74.0941	5.60446
		74.1431	5.60863
		74.1922	5.6128
		74.2412	5.61698
		74.2903	5.62115
		74.3393	5.62532
		74.3884	5.62949
		74.4374	5.63366
		74.4865	5.63784
		74.5355	5.64201
		74.5846	5.64618
		74.6336	5.65035
		74.6827	5.65452
		74.7317	5.6587
		74.7808	5.66287
		74.8298	5.66704
		74.8789	5.67121
		74.9279	5.67538
		74.977	5.67956
		75.026	5.68373
		75.0751	5.6879
		75.1241	5.69207
		75.1732	5.69624
		75.2222	5.70042
		75.2713	5.70459
		75.3203	5.70876
		75.3694	5.71293
		75.4184	5.7171
		75.4675	5.72128
		75.5165	5.72545
		75.5656	5.72962
		75.6146	5.73379
		75.6637	5.73797
		75.7127	5.74214
		75.7618	5.74631
		75.8108	5.75048
		75.8599	5.75465
		75.9089	5.75883
		75.958	5.763
		76.007	5.76717
		76.0561	5.77134
		76.1051	5.77551
		76.1542	5.77969
		76.2032	5.78386
		76.2523	5.78803
		76.3013	5.7922
		76.3504	5.79637
		76.3994	5.80055
		76.4484	5.80472
		76.4975	5.80889
		76.5465	5.81306
		76.5956	5.81723
		76.6446	5.82141
		76.6937	5.82558
		76.7427	5.82975
		76.7918	5.83392
		76.8408	5.83809
		76.8899	5.84227
		76.9389	5.84644
		76.988	5.85061
		77.037	5.85478
		77.0861	5.85896
		77.1351	5.86313
		77.1842	5.8673
		77.2332	5.87147
		77.2823	5.87564
		77.3313	5.87982
		77.3804	5.88399
		77.4294	5.88816
		77.4785	5.89233
		77.5275	5.8965
		77.5766	5.90068
		77.6256	5.90485
		77.6747	5.90902
		77.7237	5.91319
		77.7728	5.91736
		77.8218	5.92154
		77.8709	5.92571
		77.9199	5.92988
		77.969	5.93405
		78.018	5.93822
		78.0671	5.9424
		78.1161	5.94657
		78.1652	5.95074
		78.2142	5.95491
		78.2633	5.95908
		78.3123	5.96326
		78.3614	5.96743
		78.4104	5.9716
		78.4595	5.97577
		78.5085	5.97994
		78.5576	5.98412
		78.6066	5.98829
		78.6557	5.99246
		78.7047	5.99663
		78.7537	6.00081
		78.8028	6.00498
		78.8518	6.00915
		78.9009	6.01332
		78.95	6.01749
		78.999	6.02167
		79.0481	6.02584
		79.0971	6.03001
		79.1462	6.03418
		79.1952	6.03835
		79.2442	6.04253
		79.2933	6.0467
		79.3423	6.05087
		79.3914	6.05504
		79.4404	6.05921
		79.4895	6.06339
		79.5385	6.06756
		79.5876	6.07173
		79.6366	6.0759
		79.6857	6.08007
		79.7347	6.08425
		79.7838	6.08842
		79.8328	6.09259
		79.8819	6.09676
		79.9309	6.10093
		79.98	6.10511
		80.029	6.10928
		80.0781	6.11345
		80.1271	6.11762
		80.1762	6.1218
		80.2252	6.12597
		80.2743	6.13014
		80.3233	6.13431
		80.3724	6.13848
		80.4214	6.14266
		80.4705	6.14683
		80.5195	6.151
		80.5686	6.15517
		80.6176	6.15934
		80.6667	6.16352
		80.7157	6.16769
		80.7648	6.17186
		80.8138	6.17603
		80.8629	6.1802
		80.9119	6.18438
		80.961	6.18855
		81.01	6.19272
		81.0591	6.19689
		81.1081	6.20106
		81.1572	6.20524
		81.2062	6.20941
		81.2553	6.21358
		81.3043	6.21775
		81.3534	6.22192
		81.4024	6.2261
		81.4514	6.23027
		81.5005	6.23444
		81.5495	6.23861
		81.5986	6.24279
		81.6476	6.24696
		81.6967	6.25113
		81.7458	6.2553
		81.7948	6.25947
		81.8438	6.26365
		81.8929	6.26782
		81.9419	6.27199
		81.991	6.27616
		82.04	6.28033
		82.0891	6.28451
		82.1381	6.28868
		82.1872	6.29285
		82.2362	6.29702
		82.2853	6.30119
		82.3343	6.30537
		82.3834	6.30954
		82.4324	6.31371
		82.4815	6.31788
		82.5305	6.32205
		82.5796	6.32623
		82.6286	6.3304
		82.6777	6.33457
		82.7267	6.33874
		82.7758	6.34291
		82.8248	6.34709
		82.8739	6.35126
		82.9229	6.35543
		82.972	6.3596
		83.021	6.36378
		83.0701	6.36795
		83.1191	6.37212
		83.1682	6.37629
		83.2172	6.38046
		83.2663	6.38464
		83.3153	6.38881
		83.3644	6.39298
		83.4134	6.39715
		83.4625	6.40132
		83.5115	6.4055
		83.5606	6.40967
		83.6096	6.41384
		83.6587	6.41801
		83.7077	6.42218
		83.7568	6.42636
		83.8058	6.43053
		83.8548	6.4347
		83.9039	6.43887
		83.953	6.44304
		84.002	6.44722
		84.0511	6.45139
		84.1001	6.45556
		84.1492	6.45973
		84.1982	6.4639
		84.2472	6.46808
		84.2963	6.47225
		84.3453	6.47642
		84.3944	6.48059
		84.4434	6.48477
		84.4925	6.48894
		84.5415	6.49311
		84.5906	6.49728
		84.6396	6.50145
		84.6887	6.50563
		84.7377	6.5098
		84.7868	6.51397
		84.8358	6.51814
		84.8849	6.52231
		84.9339	6.52649
		84.983	6.53066
		85.032	6.53483
		85.0811	6.539
		85.1301	6.54317
		85.1792	6.54735
		85.2282	6.55152
		85.2773	6.55569
		85.3263	6.55986
		85.3754	6.56403
		85.4244	6.56821
		85.4735	6.57238
		85.5225	6.57655
		85.5716	6.58072
		85.6206	6.58489
		85.6697	6.58907
		85.7187	6.59324
		85.7678	6.59741
		85.8168	6.60158
		85.8659	6.60576
		85.9149	6.60993
		85.964	6.6141
		86.013	6.61827
		86.0621	6.62244
		86.1111	6.62662
		86.1602	6.63079
		86.2092	6.63496
		86.2583	6.63913
		86.3073	6.6433
		86.3564	6.64748
		86.4054	6.65165
		86.4544	6.65582
		86.5035	6.65999
		86.5525	6.66416
		86.6016	6.66834
		86.6506	6.67251
		86.6997	6.67668
		86.7488	6.68085
		86.7978	6.68502
		86.8469	6.6892
		86.8959	6.69337
		86.9449	6.69754
		86.994	6.70171
		87.043	6.70588
		87.0921	6.71006
		87.1411	6.71423
		87.1902	6.7184
		87.2392	6.72257
		87.2883	6.72675
		87.3373	6.73092
		87.3864	6.73509
		87.4354	6.73926
		87.4845	6.74343
		87.5335	6.74761
		87.5826	6.75178
		87.6316	6.75595
		87.6807	6.76012
		87.7297	6.76429
		87.7788	6.76847
		87.8278	6.77264
		87.8769	6.77681
		87.9259	6.78098
		87.975	6.78515
		88.024	6.78933
		88.0731	6.7935
		88.1221	6.79767
		88.1712	6.80184
		88.2202	6.80601
		88.2693	6.81019
		88.3183	6.81436
		88.3674	6.81853
		88.4164	6.8227
		88.4655	6.82687
		88.5145	6.83105
		88.5636	6.83522
		88.6126	6.83939
		88.6617	6.84356
		88.7107	6.84773
		88.7598	6.85191
		88.8088	6.85608
		88.8579	6.86025
		88.9069	6.86442
		88.956	6.8686
		89.005	6.87277
		89.0541	6.87694
		89.1031	6.88111
		89.1522	6.88528
		89.2012	6.88946
		89.2502	6.89363
		89.2993	6.8978
		89.3483	6.90197
		89.3974	6.90614
		89.4464	6.91032
		89.4955	6.91449
		89.5445	6.91866
		89.5936	6.92283
		89.6426	6.927
		89.6917	6.93118
		89.7407	6.93535
		89.7898	6.93952
		89.8388	6.94369
		89.8879	6.94786
		89.9369	6.95204
		89.986	6.95621
		90.035	6.96038
		90.0841	6.96455
		90.1331	6.96872
		90.1822	6.9729
		90.2312	6.97707
		90.2803	6.98124
		90.3293	6.98541
		90.3784	6.98959
		90.4274	6.99376
		90.4765	6.99793
		90.5255	7.0021
		90.5746	7.00627
		90.6236	7.01045
		90.6727	7.01462
		90.7217	7.01879
		90.7708	7.02296
		90.8198	7.02713
		90.8689	7.03131
		90.9179	7.03548
		90.967	7.03965
		91.016	7.04382
		91.0651	7.04799
		91.1141	7.05217
		91.1632	7.05634
		91.2122	7.06051
		91.2613	7.06468
		91.3103	7.06885
		91.3594	7.07303
		91.4084	7.0772
		91.4575	7.08137
		91.5065	7.08554
		91.5556	7.08971
		91.6046	7.09389
		91.6536	7.09806
		91.7027	7.10223
		91.7518	7.1064
		91.8008	7.11058
		91.8499	7.11475
		91.8989	7.11892
		91.948	7.12309
		91.997	7.12726
		92.046	7.13144
		92.0951	7.13561
		92.1441	7.13978
		92.1932	7.14395
		92.2422	7.14812
		92.2913	7.1523
		92.3403	7.15647
		92.3894	7.16064
		92.4384	7.16481
		92.4875	7.16898
		92.5365	7.17316
		92.5856	7.17733
		92.6346	7.1815
		92.6837	7.18567
		92.7327	7.18984
		92.7818	7.19402
		92.8308	7.19819
		92.8799	7.20236
		92.9289	7.20653
		92.978	7.2107
		93.027	7.21488
		93.0761	7.21905
		93.1251	7.22322
		93.1742	7.22739
		93.2232	7.23157
		93.2723	7.23574
		93.3213	7.23991
		93.3704	7.24408
		93.4194	7.24825
		93.4685	7.25243
		93.5175	7.2566
		93.5666	7.26077
		93.6156	7.26494
		93.6647	7.26911
		93.7137	7.27329
		93.7628	7.27746
		93.8118	7.28163
		93.8609	7.2858
		93.9099	7.28997
		93.959	7.29415
		94.008	7.29832
		94.0571	7.30249
		94.1061	7.30666
		94.1552	7.31083
		94.2042	7.31501
		94.2532	7.31918
		94.3023	7.32335
		94.3513	7.32752
		94.4004	7.33169
		94.4494	7.33587
		94.4985	7.34004
		94.5476	7.34421
		94.5966	7.34838
		94.6457	7.35256
		94.6947	7.35673
		94.7437	7.3609
		94.7928	7.36507
		94.8418	7.36924
		94.8909	7.37342
		94.9399	7.37759
		94.989	7.38176
		95.038	7.38593
		95.0871	7.3901
		95.1361	7.39428
		95.1852	7.39845
		95.2342	7.40262
		95.2833	7.40679
		95.3323	7.41096
		95.3814	7.41514
		95.4304	7.41931
		95.4795	7.42348
		95.5285	7.42765
		95.5776	7.43182
		95.6266	7.436
		95.6757	7.44017
		95.7247	7.44434
		95.7738	7.44851
		95.8228	7.45268
		95.8719	7.45686
		95.9209	7.46103
		95.97	7.4652
		96.019	7.46937
		96.0681	7.47355
		96.1171	7.47772
		96.1662	7.48189
		96.2152	7.48606
		96.2643	7.49023
		96.3133	7.49441
		96.3624	7.49858
		96.4114	7.50275
		96.4605	7.50692
		96.5095	7.51109
		96.5586	7.51527
		96.6076	7.51944
		96.6567	7.52361
		96.7057	7.52778
		96.7548	7.53195
		96.8038	7.53613
		96.8529	7.5403
		96.9019	7.54447
		96.951	7.54864
		97	7.55281

## Sheet: Figure 3d
350K		450K		550K		650K		750K
Distance \i(r)	g	Distance \i(r)	g	Distance \i(r)	g	Distance \i(r)	g	Distance \i(r)	g
Å	\i(r)	Å	\i(r)	Å	\i(r)	Å	\i(r)	Å	\i(r)
0.1177	0	0.1177	0	0.1177	0	0.1177	0	0.1177	0
0.2354	0	0.2354	0	0.2354	0	0.2354	0	0.2354	0
0.35309	0	0.35309	0	0.35309	0	0.35309	0	0.35309	0
0.47079	0	0.47079	0	0.47079	0	0.47079	0	0.47079	0
0.58849	0	0.58849	0	0.58849	0	0.58849	0	0.58849	0
0.70619	0	0.70619	0	0.70619	0	0.70619	0	0.70619	0
0.82388	0	0.82388	0	0.82388	0	0.82388	0	0.82388	0
0.94158	66.67	0.94158	25.37	0.94158	27.435	0.94158	59.147	0.94158	76.552
1.0593	1090.2	1.0593	933.04	1.0593	974.38	1.0593	1030.4	1.0593	668
1.177	4.9643	1.177	155.27	1.177	113.17	1.177	56.078	1.177	166.12
1.2947	0	1.2947	1.0536	1.2947	6.2462	1.2947	0.8278	1.2947	33.338
1.4124	0	1.4124	0	1.4124	0.87831	1.4124	0.31368	1.4124	25.094
1.5301	0	1.5301	0	1.5301	0.0531	1.5301	0	1.5301	17.311
1.6478	0	1.6478	0	1.6478	0	1.6478	0	1.6478	9.4691
1.7655	0	1.7655	0	1.7655	0	1.7655	0	1.7655	6.0377
1.8832	0	1.8832	0	1.8832	0	1.8832	0	1.8832	6.1126
2.0009	0	2.0009	0	2.0009	0	2.0009	0	2.0009	2.5294
2.1186	0	2.1186	0	2.1186	0	2.1186	0	2.1186	1.1108
2.2363	0	2.2363	0	2.2363	0	2.2363	0	2.2363	0.58181
2.354	0	2.354	0	2.354	0	2.354	0	2.354	0.04364
2.4717	0	2.4717	0	2.4717	0	2.4717	0	2.4717	0
2.5893	0	2.5893	0	2.5893	0	2.5893	0	2.5893	0
2.707	0	2.707	0	2.707	0	2.707	0	2.707	0
2.8247	0	2.8247	0	2.8247	0	2.8247	0	2.8247	0
2.9424	0	2.9424	0	2.9424	0	2.9424	0	2.9424	0
3.0601	0	3.0601	0	3.0601	0	3.0601	0	3.0601	0
3.1778	0	3.1778	0	3.1778	0	3.1778	0	3.1778	0
3.2955	0	3.2955	0	3.2955	0	3.2955	0	3.2955	0
3.4132	0	3.4132	0	3.4132	0	3.4132	0	3.4132	0
3.5309	0	3.5309	0	3.5309	0	3.5309	0	3.5309	0
3.6486	0	3.6486	0	3.6486	0	3.6486	0	3.6486	0
3.7663	0	3.7663	0	3.7663	0	3.7663	0	3.7663	0
3.884	0	3.884	0	3.884	0	3.884	0	3.884	0
4.0017	0	4.0017	0	4.0017	0	4.0017	0	4.0017	0
4.1194	0	4.1194	0	4.1194	0	4.1194	0	4.1194	0
4.2371	0	4.2371	0	4.2371	0	4.2371	0	4.2371	0
4.3548	0	4.3548	0	4.3548	0	4.3548	0	4.3548	0
4.4725	0	4.4725	0	4.4725	0	4.4725	0	4.4725	0
4.5902	0	4.5902	0	4.5902	0	4.5902	0	4.5902	0
4.7079	0	4.7079	0	4.7079	0	4.7079	0	4.7079	0
4.8256	0	4.8256	0	4.8256	0	4.8256	0	4.8256	0
4.9433	0	4.9433	0	4.9433	0	4.9433	0	4.9433	0
5.061	0	5.061	0	5.061	0	5.061	0	5.061	0
5.1787	0	5.1787	0	5.1787	0	5.1787	0	5.1787	0
5.2964	0	5.2964	0	5.2964	0	5.2964	0	5.2964	0
5.4141	0	5.4141	0	5.4141	0	5.4141	0	5.4141	0
5.5318	0	5.5318	0	5.5318	0	5.5318	0	5.5318	0
5.6495	0	5.6495	0	5.6495	0	5.6495	0	5.6495	0
5.7672	0	5.7672	0	5.7672	0	5.7672	0	5.7672	0
5.8849	0	5.8849	0	5.8849	0	5.8849	0	5.8849	0
6.0026	0	6.0026	0	6.0026	0	6.0026	0	6.0026	0
6.1203	0	6.1203	0	6.1203	0	6.1203	0	6.1203	0
6.238	0	6.238	0	6.238	0	6.238	0	6.238	0
6.3557	0	6.3557	0	6.3557	0	6.3557	0	6.3557	0
6.4734	0	6.4734	0	6.4734	0	6.4734	0	6.4734	0
6.5911	0	6.5911	0	6.5911	0	6.5911	0	6.5911	0
6.7088	0	6.7088	0	6.7088	0	6.7088	0	6.7088	0
6.8265	0	6.8265	0	6.8265	0	6.8265	0	6.8265	0
6.9442	0	6.9442	0	6.9442	0	6.9442	0	6.9442	0
7.0619	0	7.0619	0	7.0619	0	7.0619	0	7.0619	0
7.1796	0	7.1796	0	7.1796	0	7.1796	0	7.1796	0
7.2973	0	7.2973	0	7.2973	0	7.2973	0	7.2973	0
7.415	0	7.415	0	7.415	0	7.415	0	7.415	0
7.5327	0	7.5327	0	7.5327	0	7.5327	0	7.5327	0
7.6504	0	7.6504	0	7.6504	0	7.6504	0	7.6504	0
7.768	0	7.768	0	7.768	0	7.768	0	7.768	0
7.8857	0	7.8857	0	7.8857	0	7.8857	0	7.8857	0
8.0034	0	8.0034	0	8.0034	0	8.0034	0	8.0034	0
8.1211	0	8.1211	0	8.1211	0	8.1211	0	8.1211	0
8.2388	0	8.2388	0	8.2388	0	8.2388	0	8.2388	0
8.3565	0	8.3565	0	8.3565	0	8.3565	0	8.3565	0
8.4742	0	8.4742	0	8.4742	0	8.4742	0	8.4742	0
8.5919	0	8.5919	0	8.5919	0	8.5919	0	8.5919	0
8.7096	0	8.7096	0	8.7096	0	8.7096	0	8.7096	0
8.8273	0	8.8273	0	8.8273	0	8.8273	0	8.8273	0
8.945	0	8.945	0	8.945	0	8.945	0	8.945	0
9.0627	0	9.0627	0	9.0627	0	9.0627	0	9.0627	0
9.1804	0	9.1804	0	9.1804	0	9.1804	0	9.1804	0
9.2981	0	9.2981	0	9.2981	0	9.2981	0	9.2981	0
9.4158	0	9.4158	0	9.4158	0	9.4158	0	9.4158	0
9.5335	0	9.5335	0	9.5335	0	9.5335	0	9.5335	0
9.6512	0	9.6512	0	9.6512	0	9.6512	0	9.6512	0
9.7689	0	9.7689	0	9.7689	0	9.7689	0	9.7689	0
9.8866	0	9.8866	0	9.8866	0	9.8866	0	9.8866	0
10.004	0	10.004	0	10.004	0	10.004	0	10.004	0
10.122	0	10.122	0	10.122	0	10.122	0	10.122	0
10.24	0	10.24	0	10.24	0	10.24	0	10.24	0
10.357	0	10.357	0	10.357	0	10.357	0	10.357	0
10.475	0	10.475	0	10.475	0	10.475	0	10.475	0
10.593	0	10.593	0	10.593	0	10.593	0	10.593	0
10.71	0	10.71	0	10.71	0	10.71	0	10.71	0
10.828	0	10.828	0	10.828	0	10.828	0	10.828	0
10.946	0	10.946	0	10.946	0	10.946	0	10.946	0
11.064	0	11.064	0	11.064	0	11.064	0	11.064	0
11.181	0	11.181	0	11.181	0	11.181	0	11.181	0
11.299	0	11.299	0	11.299	0	11.299	0	11.299	0
11.417	0	11.417	0	11.417	0	11.417	0	11.417	0
11.534	0	11.534	0	11.534	0	11.534	0	11.534	0
11.652	0	11.652	0	11.652	0	11.652	0	11.652	0
11.77	0	11.77	0	11.77	0	11.77	0	11.77	0

## Sheet: Figure 3e
Cyclic voltammetry profile		linear sweep voltammetry curve		the inset
Potential	Current	Potential	Current	Potential	Current
V	mA cm-2	V	mA cm-2	V	μA cm-2
3.308	-1.98507e-07	2.753	6.13555e-05	2.753	0.0613555
3.307	-1.42197e-06	2.754	5.67775e-05	2.754	0.0567775
3.306	-4.48049e-06	2.755	6.48885e-05	2.755	0.0648885
3.305	-2.6453e-06	2.756	7.20541e-05	2.756	0.0720541
3.304	-6.92874e-06	2.757	7.61843e-05	2.757	0.0761843
3.303	-6.92874e-06	2.758	8.32504e-05	2.758	0.0832504
3.302	-6.92874e-06	2.759	8.78284e-05	2.759	0.0878284
3.301	-3.25637e-06	2.76	9.64371e-05	2.76	0.0964371
3.3	-8.15088e-06	2.761	0.000100418	2.761	0.100418
3.299	-6.31568e-06	2.762	0.0001042	2.762	0.1042
3.298	-7.53981e-06	2.763	0.000106688	2.763	0.106688
3.297	-8.15088e-06	2.764	0.000108529	2.764	0.108529
3.296	-7.53981e-06	2.765	0.000109873	2.765	0.109873
3.295	-9.375e-06	2.766	0.000116789	2.766	0.116789
3.294	-1.30454e-05	2.767	0.000121965	2.767	0.121965
3.293	-9.98607e-06	2.768	0.000123955	2.768	0.123955
3.292	-1.24343e-05	2.769	0.00012704	2.769	0.12704
3.291	-1.30454e-05	2.77	0.00013132	2.77	0.13132
3.29	-1.30454e-05	2.771	0.000127488	2.771	0.127488
3.289	-1.8551e-05	2.772	0.000133907	2.772	0.133907
3.288	-1.30454e-05	2.773	0.000135599	2.773	0.135599
3.287	-1.36564e-05	2.774	0.000138983	2.774	0.138983
3.286	-2.16162e-05	2.775	0.000138684	2.775	0.138684
3.285	-1.61047e-05	2.776	0.000140476	2.776	0.140476
3.284	-1.79399e-05	2.777	0.000140973	2.777	0.140973
3.283	-1.54916e-05	2.778	0.000138834	2.778	0.138834
3.282	-9.98607e-06	2.779	0.000139729	2.779	0.139729
3.281	-1.79399e-05	2.78	0.000145701	2.78	0.145701
3.28	-1.79399e-05	2.781	0.000146447	2.781	0.146447
3.279	-1.61047e-05	2.782	0.000148637	2.782	0.148637
3.278	-2.03822e-05	2.783	0.000152916	2.783	0.152916
3.277	-1.30454e-05	2.784	0.00015411	2.784	0.15411
3.276	-1.79399e-05	2.785	0.000155205	2.785	0.155205
3.275	-1.8551e-05	2.786	0.000153513	2.786	0.153513
3.274	-2.09992e-05	2.787	0.000150627	2.787	0.150627
3.273	-1.61047e-05	2.788	0.000150129	2.788	0.150129
3.272	-1.61047e-05	2.789	0.000153961	2.789	0.153961
3.271	-1.61047e-05	2.79	0.000157942	2.79	0.157942
3.27	-2.34475e-05	2.791	0.000160082	2.791	0.160082
3.269	-2.09992e-05	2.792	0.000161475	2.792	0.161475
3.268	-1.97751e-05	2.793	0.000162371	2.793	0.162371
3.267	-1.12102e-05	2.794	0.000155951	2.794	0.155951
3.266	-2.22134e-05	2.795	0.000149682	2.795	0.149682
3.265	-2.28304e-05	2.796	0.000152767	2.796	0.152767
3.264	-2.71099e-05	2.797	0.000153364	2.797	0.153364
3.263	-2.52787e-05	2.798	0.000162868	2.798	0.162868
3.262	-2.28304e-05	2.799	0.000163018	2.799	0.163018
3.261	-2.28304e-05	2.8	0.000157942	2.8	0.157942
3.26	-2.34475e-05	2.801	0.000157942	2.801	0.157942
3.259	-2.22134e-05	2.802	0.000159783	2.802	0.159783
3.258	-2.77269e-05	2.803	0.000155653	2.803	0.155653
3.257	-2.16162e-05	2.804	0.000157195	2.804	0.157195
3.256	-1.8551e-05	2.805	0.000153364	2.805	0.153364
3.255	-2.46616e-05	2.806	0.00015212	2.806	0.15212
3.254	-2.65127e-05	2.807	0.000154906	2.807	0.154906
3.253	-2.58957e-05	2.808	0.000157643	2.808	0.157643
3.252	-2.34475e-05	2.809	0.000153215	2.809	0.153215
3.251	-2.52787e-05	2.81	0.00015411	2.81	0.15411
3.25	-2.8961e-05	2.811	0.000160529	2.811	0.160529
3.249	-2.95581e-05	2.812	0.000158539	2.812	0.158539
3.248	-2.40645e-05	2.813	0.000153364	2.813	0.153364
3.247	-3.26234e-05	2.814	0.000152767	2.814	0.152767
3.246	-2.16162e-05	2.815	0.000147243	2.815	0.147243
3.245	-3.07922e-05	2.816	0.000152269	2.816	0.152269
3.244	-2.52787e-05	2.817	0.000153364	2.817	0.153364
3.243	-3.01752e-05	2.818	0.000147243	2.818	0.147243
3.242	-3.07922e-05	2.819	0.000149084	2.819	0.149084
3.241	-2.95581e-05	2.82	0.000149682	2.82	0.149682
3.24	-2.8961e-05	2.821	0.000147691	2.821	0.147691
3.239	-3.20064e-05	2.822	0.000149682	2.822	0.149682
3.238	-2.95581e-05	2.823	0.000144805	2.823	0.144805
3.237	-3.07922e-05	2.824	0.000145104	2.824	0.145104
3.236	-3.13893e-05	2.825	0.000147094	2.825	0.147094
3.235	-3.62858e-05	2.826	0.000147542	2.826	0.147542
3.234	-3.20064e-05	2.827	0.000148437	2.827	0.148438
3.233	-2.95581e-05	2.828	0.000141869	2.828	0.141869
3.232	-3.13893e-05	2.829	0.000138037	2.829	0.138037
3.231	-3.01752e-05	2.83	0.000137739	2.83	0.137739
3.23	-3.62858e-05	2.831	0.000138834	2.831	0.138834
3.229	-3.07922e-05	2.832	0.000140476	2.832	0.140476
3.228	-3.32404e-05	2.833	0.000138834	2.833	0.138834
3.227	-3.26234e-05	2.834	0.000138187	2.834	0.138187
3.226	-3.32404e-05	2.835	0.000138684	2.835	0.138684
3.225	-3.20064e-05	2.836	0.000138485	2.836	0.138485
3.224	-3.32404e-05	2.837	0.000133459	2.837	0.133459
3.223	-3.56887e-05	2.838	0.000136196	2.838	0.136196
3.222	-3.26234e-05	2.839	0.00013545	2.839	0.13545
3.221	-3.07922e-05	2.84	0.00013759	2.84	0.13759
3.22	-3.56887e-05	2.841	0.000135301	2.841	0.135301
3.219	-3.13893e-05	2.842	0.000135748	2.842	0.135748
3.218	-3.75199e-05	2.843	0.000134853	2.843	0.134853
3.217	-4.17994e-05	2.844	0.000133161	2.844	0.133161
3.216	-3.99682e-05	2.845	0.000132564	2.845	0.132564
3.215	-4.24164e-05	2.846	0.000133012	2.846	0.133012
3.214	-4.17994e-05	2.847	0.000135301	2.847	0.135301
3.213	-4.17994e-05	2.848	0.000129329	2.848	0.129329
3.212	-4.42476e-05	2.849	0.000129031	2.849	0.129031
3.211	-3.87341e-05	2.85	0.000132564	2.85	0.132564
3.21	-4.30135e-05	2.851	0.000127936	2.851	0.127936
3.209	-4.05653e-05	2.852	0.00013117	2.852	0.13117
3.208	-3.99682e-05	2.853	0.000131469	2.853	0.131469
3.207	-3.20064e-05	2.854	0.000130374	2.854	0.130374
3.206	-4.24164e-05	2.855	0.000134703	2.855	0.134703
3.205	-4.42476e-05	2.856	0.000130076	2.856	0.130076
3.204	-4.60788e-05	2.857	0.000121367	2.857	0.121367
3.203	-4.11823e-05	2.858	0.000115247	2.858	0.115247
3.202	-3.87341e-05	2.859	0.000112958	2.859	0.112958
3.201	-4.05653e-05	2.86	0.000112659	2.86	0.112659
3.2	-4.91441e-05	2.861	0.000111415	2.861	0.111415
3.199	-4.42476e-05	2.862	0.000108977	2.862	0.108977
3.198	-4.54618e-05	2.863	0.000106539	2.863	0.106539
3.197	-4.17994e-05	2.864	9.94725e-05	2.864	0.0994725
3.196	-4.54618e-05	2.865	9.87261e-05	2.865	0.0987261
3.195	-4.791e-05	2.866	9.71835e-05	2.866	0.0971835
3.194	-4.17994e-05	2.867	9.57902e-05	2.867	0.0957902
3.193	-4.42476e-05	2.868	9.77807e-05	2.868	0.0977807
3.192	-4.54618e-05	2.869	9.45959e-05	2.869	0.0945959
3.191	-4.60788e-05	2.87	9.32026e-05	2.87	0.0932026
3.19	-4.91441e-05	2.871	9.15107e-05	2.871	0.0915107
3.189	-4.91441e-05	2.872	9.02667e-05	2.872	0.0902667
3.188	-4.73129e-05	2.873	8.89232e-05	2.873	0.0889232
3.187	-4.85271e-05	2.874	8.84753e-05	2.874	0.0884753
3.186	-4.91441e-05	2.875	8.73806e-05	2.875	0.0873806
3.185	-4.66959e-05	2.876	8.50916e-05	2.876	0.0850916
3.184	-5.03583e-05	2.877	8.33997e-05	2.877	0.0833997
3.183	-4.85271e-05	2.878	8.38475e-05	2.878	0.0838475
3.182	-4.60788e-05	2.879	8.43451e-05	2.879	0.0843451
3.181	-5.03583e-05	2.88	8.4793e-05	2.88	0.084793
3.18	-5.21895e-05	2.881	8.29518e-05	2.881	0.0829518
3.179	-5.21895e-05	2.882	8.31011e-05	2.882	0.0831011
3.178	-5.40406e-05	2.883	8.21557e-05	2.883	0.0821557
3.177	-5.15924e-05	2.884	8.32504e-05	2.884	0.0832504
3.176	-4.91441e-05	2.885	8.26533e-05	2.885	0.0826533
3.175	-5.58718e-05	2.886	8.18571e-05	2.886	0.0818571
3.174	-5.03583e-05	2.887	8.14092e-05	2.887	0.0814092
3.173	-5.21895e-05	2.888	8.06628e-05	2.888	0.0806628
3.172	-5.40406e-05	2.889	7.98666e-05	2.889	0.0798666
3.171	-4.66959e-05	2.89	7.94188e-05	2.89	0.0794188
3.17	-5.40406e-05	2.891	7.85231e-05	2.891	0.0785231
3.169	-4.97412e-05	2.892	7.75776e-05	2.892	0.0775776
3.168	-5.58718e-05	2.893	7.69805e-05	2.893	0.0769805
3.167	-5.28065e-05	2.894	7.71298e-05	2.894	0.0771298
3.166	-5.89371e-05	2.895	7.61843e-05	2.895	0.0761843
3.165	-5.34236e-05	2.896	7.48408e-05	2.896	0.0748408
3.164	-5.89371e-05	2.897	7.43929e-05	2.897	0.0743929
3.163	-5.7086e-05	2.898	7.3746e-05	2.898	0.073746
3.162	-5.52548e-05	2.899	7.29996e-05	2.899	0.0729996
3.161	-5.58718e-05	2.9	7.22034e-05	2.9	0.0722034
3.16	-5.58718e-05	2.901	7.22034e-05	2.901	0.0722034
3.159	-5.7703e-05	2.902	7.16063e-05	2.902	0.0716063
3.158	-6.32166e-05	2.903	7.1457e-05	2.903	0.071457
3.157	-5.64889e-05	2.904	7.13077e-05	2.904	0.0713077
3.156	-5.7086e-05	2.905	7.08599e-05	2.905	0.0708599
3.155	-5.95342e-05	2.906	7.10092e-05	2.906	0.0710092
3.154	-4.91441e-05	2.907	7.08599e-05	2.907	0.0708599
3.153	-6.19825e-05	2.908	7.05613e-05	2.908	0.0705613
3.152	-5.89371e-05	2.909	7.05613e-05	2.909	0.0705613
3.151	-6.25995e-05	2.91	7.07106e-05	2.91	0.0707106
3.15	-5.89371e-05	2.911	7.10092e-05	2.911	0.0710092
3.149	-6.50478e-05	2.912	7.05613e-05	2.912	0.0705613
3.148	-5.58718e-05	2.913	7.05613e-05	2.913	0.0705613
3.147	-5.89371e-05	2.914	7.86724e-05	2.914	0.0786724
3.146	-6.01513e-05	2.915	8.08121e-05	2.915	0.0808121
3.145	-6.19825e-05	2.916	8.17078e-05	2.916	0.0817078
3.144	-6.07683e-05	2.917	8.26533e-05	2.917	0.0826533
3.143	-6.44307e-05	2.918	8.26533e-05	2.918	0.0826533
3.142	-6.6879e-05	2.919	8.26533e-05	2.919	0.0826533
3.141	-6.62619e-05	2.92	8.15585e-05	2.92	0.0815585
3.14	-7.23925e-05	2.921	8.14092e-05	2.921	0.0814092
3.139	-6.32166e-05	2.922	8.20064e-05	2.922	0.0820064
3.138	-6.19825e-05	2.923	8.21557e-05	2.923	0.0821557
3.137	-6.13654e-05	2.924	8.18571e-05	2.924	0.0818571
3.136	-7.17755e-05	2.925	8.20064e-05	2.925	0.0820064
3.135	-8.27826e-05	2.926	8.20064e-05	2.926	0.0820064
3.134	-6.93272e-05	2.927	8.23547e-05	2.927	0.0823547
3.133	-7.6672e-05	2.928	8.17078e-05	2.928	0.0817078
3.132	-6.6879e-05	2.929	8.14092e-05	2.929	0.0814092
3.131	-6.93272e-05	2.93	8.38475e-05	2.93	0.0838475
3.13	-6.87102e-05	2.931	8.33997e-05	2.931	0.0833997
3.129	-6.38137e-05	2.932	8.21557e-05	2.932	0.0821557
3.128	-6.13654e-05	2.933	8.126e-05	2.933	0.08126
3.127	-7.36067e-05	2.934	8.32504e-05	2.934	0.0832504
3.126	-7.23925e-05	2.935	8.2504e-05	2.935	0.082504
3.125	-6.81131e-05	2.936	8.14092e-05	2.936	0.0814092
3.124	-7.17755e-05	2.937	8.11107e-05	2.937	0.0811107
3.123	-7.78861e-05	2.938	8.11107e-05	2.938	0.0811107
3.122	-7.17755e-05	2.939	8.26533e-05	2.939	0.0826533
3.121	-7.48408e-05	2.94	8.50916e-05	2.94	0.0850916
3.12	-7.42237e-05	2.941	8.23547e-05	2.941	0.0823547
3.119	-7.36067e-05	2.942	8.17078e-05	2.942	0.0817078
3.118	-8.03344e-05	2.943	8.11107e-05	2.943	0.0811107
3.117	-7.60549e-05	2.944	8.11107e-05	2.944	0.0811107
3.116	-6.32166e-05	2.945	8.08121e-05	2.945	0.0808121
3.115	-7.36067e-05	2.946	8.09614e-05	2.946	0.0809614
3.114	-8.15685e-05	2.947	8.03643e-05	2.947	0.0803643
3.113	-8.15685e-05	2.948	8.00159e-05	2.948	0.0800159
3.112	-7.54379e-05	2.949	8.00159e-05	2.949	0.0800159
3.111	-7.60549e-05	2.95	7.98666e-05	2.95	0.0798666
3.11	-7.7289e-05	2.951	7.89709e-05	2.951	0.0789709
3.109	-8.15685e-05	2.952	7.89709e-05	2.952	0.0789709
3.108	-8.09514e-05	2.953	7.88217e-05	2.953	0.0788217
3.107	-8.82962e-05	2.954	7.77269e-05	2.954	0.0777269
3.106	-7.48408e-05	2.955	7.72791e-05	2.955	0.0772791
3.105	-8.21656e-05	2.956	7.65326e-05	2.956	0.0765326
3.104	-7.91202e-05	2.957	7.69805e-05	2.957	0.0769805
3.103	-7.97174e-05	2.958	7.77269e-05	2.958	0.0777269
3.102	-7.91202e-05	2.959	7.72791e-05	2.959	0.0772791
3.101	-7.48408e-05	2.96	7.74283e-05	2.96	0.0774283
3.1	-8.40167e-05	2.961	7.75776e-05	2.961	0.0775776
3.099	-8.21656e-05	2.962	7.63834e-05	2.962	0.0763834
3.098	-7.97174e-05	2.963	7.57365e-05	2.963	0.0757365
3.097	-8.15685e-05	2.964	7.58857e-05	2.964	0.0758857
3.096	-7.97174e-05	2.965	7.6035e-05	2.965	0.076035
3.095	-8.15685e-05	2.966	7.61843e-05	2.966	0.0761843
3.094	-8.52309e-05	2.967	7.68312e-05	2.967	0.0768312
3.093	-8.70621e-05	2.968	8.00159e-05	2.968	0.0800159
3.092	-8.76791e-05	2.969	7.91202e-05	2.969	0.0791202
3.091	-8.76791e-05	2.97	8.32504e-05	2.97	0.0832504
3.09	-8.58479e-05	2.971	8.55394e-05	2.971	0.0855394
3.089	-8.89132e-05	2.972	8.21557e-05	2.972	0.0821557
3.088	-8.70621e-05	2.973	8.32504e-05	2.973	0.0832504
3.087	-7.85032e-05	2.974	8.21557e-05	2.974	0.0821557
3.086	-7.97174e-05	2.975	8.38475e-05	2.975	0.0838475
3.085	-8.58479e-05	2.976	8.56887e-05	2.976	0.0856887
3.084	-8.6465e-05	2.977	8.52408e-05	2.977	0.0852408
3.083	-8.52309e-05	2.978	8.32504e-05	2.978	0.0832504
3.082	-8.82962e-05	2.979	8.56887e-05	2.979	0.0856887
3.081	-8.82962e-05	2.98	8.61365e-05	2.98	0.0861365
3.08	-9.62381e-05	2.981	8.49423e-05	2.981	0.0849423
3.079	-8.89132e-05	2.982	8.39968e-05	2.982	0.0839968
3.078	-8.95104e-05	2.983	8.76791e-05	2.983	0.0876791
3.077	-9.31927e-05	2.984	8.84753e-05	2.984	0.0884753
3.076	-8.76791e-05	2.985	8.87739e-05	2.985	0.0887739
3.075	-8.6465e-05	2.986	8.89232e-05	2.986	0.0889232
3.074	-9.93033e-05	2.987	8.96696e-05	2.987	0.0896696
3.073	-9.86863e-05	2.988	8.90725e-05	2.988	0.0890725
3.072	-9.19586e-05	2.989	8.78284e-05	2.989	0.0878284
3.071	-8.76791e-05	2.99	8.59873e-05	2.99	0.0859873
3.07	-8.58479e-05	2.991	8.56887e-05	2.991	0.0856887
3.069	-8.70621e-05	2.992	8.44944e-05	2.992	0.0844944
3.068	-9.74721e-05	2.993	8.73806e-05	2.993	0.0873806
3.067	-9.74721e-05	2.994	8.66342e-05	2.994	0.0866342
3.066	-8.21656e-05	2.995	8.56887e-05	2.995	0.0856887
3.065	-8.82962e-05	2.996	8.69327e-05	2.996	0.0869327
3.064	-9.68551e-05	2.997	8.61365e-05	2.997	0.0861365
3.063	-9.25756e-05	2.998	8.52408e-05	2.998	0.0852408
3.062	-9.80892e-05	2.999	8.36982e-05	2.999	0.0836982
3.061	-9.74721e-05	3	8.59873e-05	3	0.0859873
3.06	-8.95104e-05	3.001	8.41461e-05	3.001	0.0841461
3.059	-0.000101135	3.002	8.36982e-05	3.002	0.0836982
3.058	-9.31927e-05	3.003	8.50916e-05	3.003	0.0850916
3.057	-0.000101135	3.004	8.44944e-05	3.004	0.0844944
3.056	-9.68551e-05	3.005	8.44944e-05	3.005	0.0844944
3.055	-9.80892e-05	3.006	8.44944e-05	3.006	0.0844944
3.054	-0.000101752	3.007	8.55394e-05	3.007	0.0855394
3.053	-9.19586e-05	3.008	8.52408e-05	3.008	0.0852408
3.052	-9.93033e-05	3.009	8.36982e-05	3.009	0.0836982
3.051	-9.80892e-05	3.01	8.41461e-05	3.01	0.0841461
3.05	-0.000106648	3.011	8.59873e-05	3.011	0.0859873
3.049	-8.95104e-05	3.012	8.61365e-05	3.012	0.0861365
3.048	-0.000101135	3.013	8.5838e-05	3.013	0.085838
3.047	-9.86863e-05	3.014	8.36982e-05	3.014	0.0836982
3.046	-0.000109713	3.015	8.23547e-05	3.015	0.0823547
3.045	-9.80892e-05	3.016	8.46437e-05	3.016	0.0846437
3.044	-0.000101752	3.017	8.52408e-05	3.017	0.0852408
3.043	-0.000106031	3.018	8.18571e-05	3.018	0.0818571
3.042	-0.0001042	3.019	8.20064e-05	3.019	0.0820064
3.041	-9.86863e-05	3.02	8.3549e-05	3.02	0.083549
3.04	-0.000103583	3.021	8.09614e-05	3.021	0.0809614
3.039	-0.000109713	3.022	8.03643e-05	3.022	0.0803643
3.038	-0.000100518	3.023	8.41461e-05	3.023	0.0841461
3.037	-9.93033e-05	3.024	7.97174e-05	3.024	0.0797174
3.036	-0.000107862	3.025	8.18571e-05	3.025	0.0818571
3.035	-0.000105414	3.026	8.21557e-05	3.026	0.0821557
3.034	-0.000111545	3.027	8.21557e-05	3.027	0.0821557
3.033	-0.000106031	3.028	8.33997e-05	3.028	0.0833997
3.032	-0.000106648	3.029	8.32504e-05	3.029	0.0832504
3.031	-0.000104817	3.03	8.14092e-05	3.03	0.0814092
3.03	-0.000111545	3.031	8.14092e-05	3.031	0.0814092
3.029	-0.000107265	3.032	8.32504e-05	3.032	0.0832504
3.028	-0.000101752	3.033	8.44944e-05	3.033	0.0844944
3.027	-0.000102966	3.034	8.23547e-05	3.034	0.0823547
3.026	-0.000109096	3.035	8.15585e-05	3.035	0.0815585
3.025	-0.000102966	3.036	8.11107e-05	3.036	0.0811107
3.024	-0.000108479	3.037	8.33997e-05	3.037	0.0833997
3.023	-0.000108479	3.038	8.36982e-05	3.038	0.0836982
3.022	-0.0001042	3.039	8.31011e-05	3.039	0.0831011
3.021	-0.000100518	3.04	8.26533e-05	3.04	0.0826533
3.02	-0.000107862	3.041	8.23547e-05	3.041	0.0823547
3.019	-0.000112142	3.042	8.2504e-05	3.042	0.082504
3.018	-0.000118272	3.043	7.85231e-05	3.043	0.0785231
3.017	-0.000108479	3.044	7.78762e-05	3.044	0.0778762
3.016	-0.000118272	3.045	8.06628e-05	3.045	0.0806628
3.015	-0.000109713	3.046	8.00159e-05	3.046	0.0800159
3.014	-0.00011459	3.047	8.18571e-05	3.047	0.0818571
3.013	-0.000109096	3.048	7.97174e-05	3.048	0.0797174
3.012	-0.000116441	3.049	8.20064e-05	3.049	0.0820064
3.011	-0.000107862	3.05	8.14092e-05	3.05	0.0814092
3.01	-0.000115207	3.051	8.11107e-05	3.051	0.0811107
3.009	-0.000118272	3.052	7.74283e-05	3.052	0.0774283
3.008	-0.000108479	3.053	7.91202e-05	3.053	0.0791202
3.007	-0.000116441	3.054	8.17078e-05	3.054	0.0817078
3.006	-0.000123169	3.055	8.20064e-05	3.055	0.0820064
3.005	-0.000120721	3.056	8.11107e-05	3.056	0.0811107
3.004	-0.000116441	3.057	8.15585e-05	3.057	0.0815585
3.003	-0.000123169	3.058	8.17078e-05	3.058	0.0817078
3.002	-0.000113993	3.059	7.80255e-05	3.059	0.0780255
3.001	-0.00011459	3.06	7.92695e-05	3.06	0.0792695
3	-0.000115207	3.061	7.95681e-05	3.061	0.0795681
2.999	-0.000126831	3.062	7.81748e-05	3.062	0.0781748
2.998	-0.000119486	3.063	7.63834e-05	3.063	0.0763834
2.997	-0.000118272	3.064	7.86724e-05	3.064	0.0786724
2.996	-0.000117038	3.065	7.97174e-05	3.065	0.0797174
2.995	-0.000117038	3.066	8.32504e-05	3.066	0.0832504
2.994	-0.000125	3.067	7.97174e-05	3.067	0.0797174
2.993	-0.000127448	3.068	8.01652e-05	3.068	0.0801652
2.992	-0.000125	3.069	7.86724e-05	3.069	0.0786724
2.991	-0.000123169	3.07	7.77269e-05	3.07	0.0777269
2.99	-0.000120721	3.071	7.81748e-05	3.071	0.0781748
2.989	-0.000124383	3.072	7.80255e-05	3.072	0.0780255
2.988	-0.000122552	3.073	7.86724e-05	3.073	0.0786724
2.987	-0.000124383	3.074	7.81748e-05	3.074	0.0781748
2.986	-0.000122552	3.075	8.08121e-05	3.075	0.0808121
2.985	-0.000123766	3.076	7.85231e-05	3.076	0.0785231
2.984	-0.000126214	3.077	7.81748e-05	3.077	0.0781748
2.983	-0.000121935	3.078	7.83738e-05	3.078	0.0783738
2.982	-0.000128662	3.079	7.69805e-05	3.079	0.0769805
2.981	-0.000132345	3.08	7.68312e-05	3.08	0.0768312
2.98	-0.000129279	3.081	7.68312e-05	3.081	0.0768312
2.979	-0.000123169	3.082	7.72791e-05	3.082	0.0772791
2.978	-0.000132942	3.083	7.55872e-05	3.083	0.0755872
2.977	-0.000125617	3.084	7.40446e-05	3.084	0.0740446
2.976	-0.000128662	3.085	7.2701e-05	3.085	0.072701
2.975	-0.000136007	3.086	7.51393e-05	3.086	0.0751393
2.974	-0.000136007	3.087	7.68312e-05	3.087	0.0768312
2.973	-0.000124383	3.088	7.54379e-05	3.088	0.0754379
2.972	-0.000132345	3.089	7.3746e-05	3.089	0.073746
2.971	-0.000128662	3.09	7.32982e-05	3.09	0.0732982
2.97	-0.000130494	3.091	7.1457e-05	3.091	0.071457
2.969	-0.000141521	3.092	7.29996e-05	3.092	0.0729996
2.968	-0.000133559	3.093	7.75776e-05	3.093	0.0775776
2.967	-0.000131728	3.094	7.52886e-05	3.094	0.0752886
2.966	-0.000136624	3.095	7.57365e-05	3.095	0.0757365
2.965	-0.000125	3.096	7.48408e-05	3.096	0.0748408
2.964	-0.000125617	3.097	7.52886e-05	3.097	0.0752886
2.963	-0.000143969	3.098	7.69805e-05	3.098	0.0769805
2.962	-0.000140904	3.099	7.65326e-05	3.099	0.0765326
2.961	-0.000132942	3.1	7.63834e-05	3.1	0.0763834
2.96	-0.000126831	3.101	7.34475e-05	3.101	0.0734475
2.959	-0.000139072	3.102	7.31489e-05	3.102	0.0731489
2.958	-0.000140287	3.103	7.2701e-05	3.103	0.072701
2.957	-0.000131728	3.104	7.28503e-05	3.104	0.0728503
2.956	-0.000125	3.105	7.34475e-05	3.105	0.0734475
2.955	-0.000134793	3.106	7.3746e-05	3.106	0.073746
2.954	-0.000136624	3.107	7.58857e-05	3.107	0.0758857
2.953	-0.000137838	3.108	7.66819e-05	3.108	0.0766819
2.952	-0.000141521	3.109	7.74283e-05	3.109	0.0774283
2.951	-0.000149463	3.11	7.86724e-05	3.11	0.0786724
2.95	-0.000134793	3.111	7.88217e-05	3.111	0.0788217
2.949	-0.000134793	3.112	8.06628e-05	3.112	0.0806628
2.948	-0.000147014	3.113	8.4793e-05	3.113	0.084793
2.947	-0.000136624	3.114	8.64849e-05	3.114	0.0864849
2.946	-0.000139072	3.115	8.67834e-05	3.115	0.0867834
2.945	-0.000145183	3.116	8.55394e-05	3.116	0.0855394
2.944	-0.000148248	3.117	8.64849e-05	3.117	0.0864849
2.943	-0.000155593	3.118	8.67834e-05	3.118	0.0867834
2.942	-0.000143352	3.119	8.7082e-05	3.119	0.087082
2.941	-0.000139072	3.12	8.69327e-05	3.12	0.0869327
2.94	-0.000141521	3.121	8.72313e-05	3.121	0.0872313
2.939	-0.000148865	3.122	8.86246e-05	3.122	0.0886246
2.938	-0.000144566	3.123	8.86246e-05	3.123	0.0886246
2.937	-0.000144566	3.124	8.95203e-05	3.124	0.0895203
2.936	-0.0001458	3.125	9.01174e-05	3.125	0.0901174
2.935	-0.000155593	3.126	9.10629e-05	3.126	0.0910629
2.934	-0.000153145	3.127	9.24562e-05	3.127	0.0924562
2.933	-0.000157424	3.128	9.33519e-05	3.128	0.0933519
2.932	-0.000143969	3.129	9.42476e-05	3.129	0.0942476
2.931	-0.000141521	3.13	9.21079e-05	3.13	0.0921079
2.93	-0.00016047	3.131	9.32026e-05	3.131	0.0932026
2.929	-0.000150697	3.132	9.42476e-05	3.132	0.0942476
2.928	-0.00015008	3.133	9.56409e-05	3.133	0.0956409
2.927	-0.000152528	3.134	9.60888e-05	3.134	0.0960888
2.926	-0.000150697	3.135	9.47452e-05	3.135	0.0947452
2.925	-0.000149463	3.136	9.47452e-05	3.136	0.0947452
2.924	-0.000154359	3.137	9.42476e-05	3.137	0.0942476
2.923	-0.000155593	3.138	9.32026e-05	3.138	0.0932026
2.922	-0.000164769	3.139	9.19586e-05	3.139	0.0919586
2.921	-0.000164769	3.14	9.32026e-05	3.14	0.0932026
2.92	-0.00015008	3.141	9.04658e-05	3.141	0.0904658
2.919	-0.000158639	3.142	9.0615e-05	3.142	0.090615
2.918	-0.000161087	3.143	9.12122e-05	3.143	0.0912122
2.917	-0.000159873	3.144	9.166e-05	3.144	0.09166
2.916	-0.000155593	3.145	8.90725e-05	3.145	0.0890725
2.915	-0.000179439	3.146	9.09136e-05	3.146	0.0909136
2.914	-0.000162918	3.147	9.07643e-05	3.147	0.0907643
2.913	-0.000154976	3.148	9.07643e-05	3.148	0.0907643
2.912	-0.000153145	3.149	8.86246e-05	3.149	0.0886246
2.911	-0.000162918	3.15	8.72313e-05	3.15	0.0872313
2.91	-0.000169666	3.151	8.75299e-05	3.151	0.0875299
2.909	-0.000159256	3.152	8.79777e-05	3.152	0.0879777
2.908	-0.00016047	3.153	8.79777e-05	3.153	0.0879777
2.907	-0.000173945	3.154	8.87739e-05	3.154	0.0887739
2.906	-0.000159256	3.155	8.9371e-05	3.155	0.089371
2.905	-0.00017088	3.156	8.82763e-05	3.156	0.0882763
2.904	-0.000170263	3.157	8.66342e-05	3.157	0.0866342
2.903	-0.000178225	3.158	8.7082e-05	3.158	0.087082
2.902	-0.000172094	3.159	8.75299e-05	3.159	0.0875299
2.901	-0.00017088	3.16	8.59873e-05	3.16	0.0859873
2.9	-0.000169666	3.161	8.62858e-05	3.161	0.0862858
2.899	-0.000170263	3.162	8.61365e-05	3.162	0.0861365
2.898	-0.000164769	3.163	8.52408e-05	3.163	0.0852408
2.897	-0.000180056	3.164	8.61365e-05	3.164	0.0861365
2.896	-0.000174542	3.165	8.26533e-05	3.165	0.0826533
2.895	-0.000169049	3.166	8.00159e-05	3.166	0.0800159
2.894	-0.000167814	3.167	8.17078e-05	3.167	0.0817078
2.893	-0.000176393	3.168	8.29518e-05	3.168	0.0829518
2.892	-0.000172711	3.169	8.03643e-05	3.169	0.0803643
2.891	-0.000174542	3.17	8.11107e-05	3.17	0.0811107
2.89	-0.00017699	3.171	8.46437e-05	3.171	0.0846437
2.889	-0.000182504	3.172	8.52408e-05	3.172	0.0852408
2.888	-0.00018127	3.173	8.53901e-05	3.173	0.0853901
2.887	-0.000179439	3.174	8.38475e-05	3.174	0.0838475
2.886	-0.000180673	3.175	8.49423e-05	3.175	0.0849423
2.885	-0.000178842	3.176	8.4793e-05	3.176	0.084793
2.884	-0.000186783	3.177	8.44944e-05	3.177	0.0844944
2.883	-0.000180673	3.178	8.20064e-05	3.178	0.0820064
2.882	-0.000186783	3.179	8.00159e-05	3.179	0.0800159
2.881	-0.000186166	3.18	8.17078e-05	3.18	0.0817078
2.88	-0.000182504	3.181	8.126e-05	3.181	0.08126
2.879	-0.000180673	3.182	8.14092e-05	3.182	0.0814092
2.878	-0.000188018	3.183	8.00159e-05	3.183	0.0800159
2.877	-0.000178842	3.184	8.36982e-05	3.184	0.0836982
2.876	-0.000182504	3.185	8.36982e-05	3.185	0.0836982
2.875	-0.00018127	3.186	8.28025e-05	3.186	0.0828025
2.874	-0.000173328	3.187	8.06628e-05	3.187	0.0806628
2.873	-0.000184952	3.188	8.01652e-05	3.188	0.0801652
2.872	-0.000182504	3.189	8.01652e-05	3.189	0.0801652
2.871	-0.000188018	3.19	8.15585e-05	3.19	0.0815585
2.87	-0.000196576	3.191	7.92695e-05	3.191	0.0792695
2.869	-0.000195342	3.192	7.91202e-05	3.192	0.0791202
2.868	-0.00019168	3.193	8.18571e-05	3.193	0.0818571
2.867	-0.000186783	3.194	8.39968e-05	3.194	0.0839968
2.866	-0.000188018	3.195	8.20064e-05	3.195	0.0820064
2.865	-0.000194128	3.196	8.20064e-05	3.196	0.0820064
2.864	-0.00020203	3.197	8.2504e-05	3.197	0.082504
2.863	-0.000189849	3.198	8.2504e-05	3.198	0.082504
2.862	-0.000193511	3.199	8.36982e-05	3.199	0.0836982
2.861	-0.000194745	3.2	8.21557e-05	3.2	0.0821557
2.86	-0.000197193	3.201	8.00159e-05	3.201	0.0800159
2.859	-0.000193511	3.202	8.33997e-05	3.202	0.0833997
2.858	-0.000191063	3.203	8.26533e-05	3.203	0.0826533
2.857	-0.000195959	3.204	8.09614e-05	3.204	0.0809614
2.856	-0.00019168	3.205	8.09614e-05	3.205	0.0809614
2.855	-0.000206409	3.206	8.2504e-05	3.206	0.082504
2.854	-0.000188615	3.207	8.18571e-05	3.207	0.0818571
2.853	-0.000185569	3.208	8.36982e-05	3.208	0.0836982
2.852	-0.000199642	3.209	7.89709e-05	3.209	0.0789709
2.851	-0.000196576	3.21	7.86724e-05	3.21	0.0786724
2.85	-0.000195959	3.211	7.89709e-05	3.211	0.0789709
2.849	-0.000191063	3.212	7.78762e-05	3.212	0.0778762
2.848	-0.000199025	3.213	7.77269e-05	3.213	0.0777269
2.847	-0.000192297	3.214	8.01652e-05	3.214	0.0801652
2.846	-0.00020203	3.215	8.03643e-05	3.215	0.0803643
2.845	-0.000189232	3.216	8.00159e-05	3.216	0.0800159
2.844	-0.000204618	3.217	7.80255e-05	3.217	0.0780255
2.843	-0.000189232	3.218	7.89709e-05	3.218	0.0789709
2.842	-0.000203225	3.219	7.95681e-05	3.219	0.0795681
2.841	-0.000199642	3.22	7.97174e-05	3.22	0.0797174
2.84	-0.000199642	3.221	8.05135e-05	3.221	0.0805135
2.839	-0.000197791	3.222	7.91202e-05	3.222	0.0791202
2.838	-0.000205215	3.223	8.01652e-05	3.223	0.0801652
2.837	-0.000199642	3.224	7.81748e-05	3.224	0.0781748
2.836	-0.000200239	3.225	7.81748e-05	3.225	0.0781748
2.835	-0.000200836	3.226	7.94188e-05	3.226	0.0794188
2.834	-0.000206409	3.227	7.80255e-05	3.227	0.0780255
2.833	-0.000211783	3.228	7.75776e-05	3.228	0.0775776
2.832	-0.000206409	3.229	7.65326e-05	3.229	0.0765326
2.831	-0.000206409	3.23	7.58857e-05	3.23	0.0758857
2.83	-0.000207006	3.231	7.77269e-05	3.231	0.0777269
2.829	-0.000200836	3.232	7.66819e-05	3.232	0.0766819
2.828	-0.000202627	3.233	7.1457e-05	3.233	0.071457
2.827	-0.000196576	3.234	7.28503e-05	3.234	0.0728503
2.826	-0.000208201	3.235	7.499e-05	3.235	0.07499
2.825	-0.00020203	3.236	7.63834e-05	3.236	0.0763834
2.824	-0.000205812	3.237	7.6035e-05	3.237	0.076035
2.823	-0.000209992	3.238	7.66819e-05	3.238	0.0766819
2.822	-0.000201433	3.239	7.80255e-05	3.239	0.0780255
2.821	-0.000204618	3.24	7.77269e-05	3.24	0.0777269
2.82	-0.000212381	3.241	7.29996e-05	3.241	0.0729996
2.819	-0.000200836	3.242	7.52886e-05	3.242	0.0752886
2.818	-0.000205812	3.243	7.51393e-05	3.243	0.0751393
2.817	-0.000209992	3.244	7.34475e-05	3.244	0.0734475
2.816	-0.000212381	3.245	7.41939e-05	3.245	0.0741939
2.815	-0.000213774	3.246	7.40446e-05	3.246	0.0740446
2.814	-0.000214968	3.247	7.40446e-05	3.247	0.0740446
2.813	-0.000209395	3.248	7.35967e-05	3.248	0.0735967
2.812	-0.000207604	3.249	7.35967e-05	3.249	0.0735967
2.811	-0.000205812	3.25	7.25518e-05	3.25	0.0725518
2.81	-0.000212381	3.251	7.11584e-05	3.251	0.0711584
2.809	-0.000217357	3.252	7.08599e-05	3.252	0.0708599
2.808	-0.00020203	3.253	7.38953e-05	3.253	0.0738953
2.807	-0.000205215	3.254	7.29996e-05	3.254	0.0729996
2.806	-0.000213177	3.255	7.24025e-05	3.255	0.0724025
2.805	-0.000219745	3.256	7.57365e-05	3.256	0.0757365
2.804	-0.000209395	3.257	7.54379e-05	3.257	0.0754379
2.803	-0.000213774	3.258	7.20541e-05	3.258	0.0720541
2.802	-0.000217357	3.259	7.48408e-05	3.259	0.0748408
2.801	-0.000211186	3.26	7.45422e-05	3.26	0.0745422
2.8	-0.000207604	3.261	7.38953e-05	3.261	0.0738953
2.799	-0.000213177	3.262	7.31489e-05	3.262	0.0731489
2.798	-0.000205215	3.263	7.1457e-05	3.263	0.071457
2.797	-0.000208798	3.264	7.07106e-05	3.264	0.0707106
2.796	-0.000214968	3.265	7.00637e-05	3.265	0.0700637
2.795	-0.000211186	3.266	6.84216e-05	3.266	0.0684216
2.794	-0.000213177	3.267	7.20541e-05	3.267	0.0720541
2.793	-0.000221139	3.268	7.08599e-05	3.268	0.0708599
2.792	-0.000211186	3.269	7.1457e-05	3.269	0.071457
2.791	-0.000214371	3.27	7.0412e-05	3.27	0.070412
2.79	-0.000211186	3.271	6.84216e-05	3.271	0.0684216
2.789	-0.000219745	3.272	7.05613e-05	3.272	0.0705613
2.788	-0.000221139	3.273	6.94666e-05	3.273	0.0694666
2.787	-0.00022293	3.274	6.85709e-05	3.274	0.0685709
2.786	-0.000220342	3.275	7.20541e-05	3.275	0.0720541
2.785	-0.000216162	3.276	7.20541e-05	3.276	0.0720541
2.784	-0.000219148	3.277	7.34475e-05	3.277	0.0734475
2.783	-0.000221736	3.278	7.13077e-05	3.278	0.0713077
2.782	-0.000219148	3.279	7.2701e-05	3.279	0.072701
2.781	-0.000218551	3.28	7.3746e-05	3.28	0.073746
2.78	-0.000217357	3.281	7.31489e-05	3.281	0.0731489
2.779	-0.00022293	3.282	7.10092e-05	3.282	0.0710092
2.778	-0.000213774	3.283	6.93173e-05	3.283	0.0693173
2.777	-0.000220342	3.284	6.88694e-05	3.284	0.0688694
2.776	-0.000213774	3.285	7.0213e-05	3.285	0.070213
2.775	-0.000224721	3.286	7.10092e-05	3.286	0.0710092
2.774	-0.000237659	3.287	7.0213e-05	3.287	0.070213
2.773	-0.000217954	3.288	7.00637e-05	3.288	0.0700637
2.772	-0.000223527	3.289	7.05613e-05	3.289	0.0705613
2.771	-0.00021676	3.29	7.11584e-05	3.29	0.0711584
2.77	-0.000220342	3.291	7.16063e-05	3.291	0.0716063
2.769	-0.000217357	3.292	7.11584e-05	3.292	0.0711584
2.768	-0.000219745	3.293	7.22034e-05	3.293	0.0722034
2.767	-0.000221139	3.294	7.22034e-05	3.294	0.0722034
2.766	-0.000214968	3.295	7.32982e-05	3.295	0.0732982
2.765	-0.000222333	3.296	7.45422e-05	3.296	0.0745422
2.764	-0.000223527	3.297	7.41939e-05	3.297	0.0741939
2.763	-0.000221736	3.298	7.51393e-05	3.298	0.0751393
2.762	-0.00022293	3.299	7.40446e-05	3.299	0.0740446
2.761	-0.000219148	3.3	7.35967e-05	3.3	0.0735967
2.76	-0.000232683	3.301	7.2701e-05	3.301	0.072701
2.759	-0.000214968	3.302	6.82723e-05	3.302	0.0682723
2.758	-0.000227707	3.303	6.88694e-05	3.303	0.0688694
2.757	-0.000215565	3.304	6.76254e-05	3.304	0.0676254
2.756	-0.000223527	3.305	6.31967e-05	3.305	0.0631967
2.755	-0.000225916	3.306	6.19526e-05	3.306	0.0619526
2.754	-0.000219148	3.307	6.25995e-05	3.307	0.0625995
2.753	-0.000223527	3.308	6.21019e-05	3.308	0.0621019
2.752	-0.000236863	3.309	6.21019e-05	3.309	0.0621019
2.751	-0.000235072	3.31	6.19526e-05	3.31	0.0619526
2.75	-0.000230892	3.311	6.21019e-05	3.311	0.0621019
2.749	-0.000222333	3.312	6.30474e-05	3.312	0.0630474
2.748	-0.000233877	3.313	6.31967e-05	3.313	0.0631967
2.747	-0.00023328	3.314	6.21019e-05	3.314	0.0621019
2.746	-0.00022711	3.315	6.16541e-05	3.315	0.0616541
2.745	-0.000221736	3.316	6.12062e-05	3.316	0.0612062
2.744	-0.000229697	3.317	5.98129e-05	3.317	0.0598129
2.743	-0.000221139	3.318	5.95143e-05	3.318	0.0595143
2.742	-0.000227707	3.319	5.98129e-05	3.319	0.0598129
2.741	-0.000227707	3.32	5.99622e-05	3.32	0.0599622
2.74	-0.000226513	3.321	6.19526e-05	3.321	0.0619526
2.739	-0.000234475	3.322	6.13555e-05	3.322	0.0613555
2.738	-0.000232683	3.323	6.09076e-05	3.323	0.0609076
2.737	-0.000227707	3.324	6.03105e-05	3.324	0.0603105
2.736	-0.000236266	3.325	5.99622e-05	3.325	0.0599622
2.735	-0.000230295	3.326	6.09076e-05	3.326	0.0609076
2.734	-0.000220342	3.327	5.96636e-05	3.327	0.0596636
2.733	-0.000231489	3.328	5.98129e-05	3.328	0.0598129
2.732	-0.000229697	3.329	6.04598e-05	3.329	0.0604598
2.731	-0.000219148	3.33	6.04598e-05	3.33	0.0604598
2.73	-0.000236863	3.331	6.04598e-05	3.331	0.0604598
2.729	-0.000223527	3.332	6.03105e-05	3.332	0.0603105
2.728	-0.000233877	3.333	6.01115e-05	3.333	0.0601115
2.727	-0.000230295	3.334	6.03105e-05	3.334	0.0603105
2.726	-0.000224124	3.335	6.04598e-05	3.335	0.0604598
2.725	-0.000246218	3.336	6.16541e-05	3.336	0.0616541
2.724	-0.00023328	3.337	6.64311e-05	3.337	0.0664311
2.723	-0.000236863	3.338	6.84216e-05	3.338	0.0684216
2.722	-0.000229697	3.339	6.94666e-05	3.339	0.0694666
2.721	-0.000237659	3.34	7.24025e-05	3.34	0.0724025
2.72	-0.000239451	3.341	7.19049e-05	3.341	0.0719049
2.719	-0.000241242	3.342	6.54857e-05	3.342	0.0654857
2.718	-0.000236863	3.343	6.57842e-05	3.343	0.0657842
2.717	-0.000238256	3.344	6.76254e-05	3.344	0.0676254
2.716	-0.000239451	3.345	6.97651e-05	3.345	0.0697651
2.715	-0.000244228	3.346	7.11584e-05	3.346	0.0711584
2.714	-0.000232683	3.347	7.20541e-05	3.347	0.0720541
2.713	-0.000236863	3.348	7.07106e-05	3.348	0.0707106
2.712	-0.000242436	3.349	7.11584e-05	3.349	0.0711584
2.711	-0.000241242	3.35	7.05613e-05	3.35	0.0705613
2.71	-0.000238256	3.351	7.19049e-05	3.351	0.0719049
2.709	-0.000252787	3.352	7.20541e-05	3.352	0.0720541
2.708	-0.000240645	3.353	7.05613e-05	3.353	0.0705613
2.707	-0.000240645	3.354	6.7924e-05	3.354	0.067924
2.706	-0.000241839	3.355	6.67297e-05	3.355	0.0667297
2.705	-0.000242436	3.356	6.39431e-05	3.356	0.0639431
2.704	-0.000241242	3.357	6.33459e-05	3.357	0.0633459
2.703	-0.000232683	3.358	6.2301e-05	3.358	0.062301
2.702	-0.000233877	3.359	6.09076e-05	3.359	0.0609076
2.701	-0.000242436	3.36	6.18033e-05	3.36	0.0618033
2.7	-0.000235669	3.361	6.5635e-05	3.361	0.065635
2.699	-0.000249204	3.362	6.82723e-05	3.362	0.0682723
2.698	-0.000248607	3.363	6.84216e-05	3.363	0.0684216
2.697	-0.000247412	3.364	6.64311e-05	3.364	0.0664311
2.696	-0.000239451	3.365	6.5635e-05	3.365	0.065635
2.695	-0.000243631	3.366	6.53364e-05	3.366	0.0653364
2.694	-0.00024801	3.367	6.50378e-05	3.367	0.0650378
2.693	-0.000253981	3.368	6.459e-05	3.368	0.06459
2.692	-0.000256568	3.369	6.48885e-05	3.369	0.0648885
2.691	-0.000252189	3.37	6.459e-05	3.37	0.06459
2.69	-0.000252787	3.371	6.40924e-05	3.371	0.0640924
2.689	-0.000241839	3.372	6.34952e-05	3.372	0.0634952
2.688	-0.000253981	3.373	6.42914e-05	3.373	0.0642914
2.687	-0.000252787	3.374	6.39431e-05	3.374	0.0639431
2.686	-0.000257166	3.375	6.30474e-05	3.375	0.0630474
2.685	-0.000260748	3.376	6.28981e-05	3.376	0.0628981
2.684	-0.000257166	3.377	6.34952e-05	3.377	0.0634952
2.683	-0.000251592	3.378	6.36445e-05	3.378	0.0636445
2.682	-0.000263336	3.379	6.31967e-05	3.379	0.0631967
2.681	-0.000283439	3.38	6.18033e-05	3.38	0.0618033
2.68	-0.000260151	3.381	6.31967e-05	3.381	0.0631967
2.679	-0.000248607	3.382	6.37938e-05	3.382	0.0637938
2.678	-0.000258957	3.383	6.42914e-05	3.383	0.0642914
2.677	-0.000249204	3.384	6.42914e-05	3.384	0.0642914
2.676	-0.000259554	3.385	6.36445e-05	3.385	0.0636445
2.675	-0.000261943	3.386	6.44407e-05	3.386	0.0644407
2.674	-0.000265127	3.387	6.42914e-05	3.387	0.0642914
2.673	-0.000259554	3.388	6.33459e-05	3.388	0.0633459
2.672	-0.000267516	3.389	6.37938e-05	3.389	0.0637938
2.671	-0.00026453	3.39	6.40924e-05	3.39	0.0640924
2.67	-0.000260151	3.391	6.42914e-05	3.391	0.0642914
2.669	-0.000271895	3.392	6.30474e-05	3.392	0.0630474
2.668	-0.000254777	3.393	6.36445e-05	3.393	0.0636445
2.667	-0.000269904	3.394	6.36445e-05	3.394	0.0636445
2.666	-0.000266919	3.395	6.42914e-05	3.395	0.0642914
2.665	-0.000258957	3.396	6.28981e-05	3.396	0.0628981
2.664	-0.00026871	3.397	6.24502e-05	3.397	0.0624502
2.663	-0.00026871	3.398	6.37938e-05	3.398	0.0637938
2.662	-0.000258957	3.399	6.31967e-05	3.399	0.0631967
2.661	-0.000281051	3.4	6.27488e-05	3.4	0.0627488
2.66	-0.000271298	3.401	6.36445e-05	3.401	0.0636445
2.659	-0.000270502	3.402	6.44407e-05	3.402	0.0644407
2.658	-0.000271895	3.403	6.50378e-05	3.403	0.0650378
2.657	-0.000273686	3.404	6.48885e-05	3.404	0.0648885
2.656	-0.000272492	3.405	6.30474e-05	3.405	0.0630474
2.655	-0.000284634	3.406	6.44407e-05	3.406	0.0644407
2.654	-0.000277269	3.407	6.51871e-05	3.407	0.0651871
2.653	-0.000277269	3.408	6.67297e-05	3.408	0.0667297
2.652	-0.000277269	3.409	6.51871e-05	3.409	0.0651871
2.651	-0.00027926	3.41	6.47393e-05	3.41	0.0647393
2.65	-0.000275478	3.411	6.40924e-05	3.411	0.0640924
2.649	-0.000277866	3.412	6.42914e-05	3.412	0.0642914
2.648	-0.000277866	3.413	6.48885e-05	3.413	0.0648885
2.647	-0.000280454	3.414	6.459e-05	3.414	0.06459
2.646	-0.000271298	3.415	6.51871e-05	3.415	0.0651871
2.645	-0.000273686	3.416	6.5635e-05	3.416	0.065635
2.644	-0.000284037	3.417	6.51871e-05	3.417	0.0651871
2.643	-0.000280454	3.418	6.39431e-05	3.418	0.0639431
2.642	-0.000289013	3.419	6.44407e-05	3.419	0.0644407
2.641	-0.000282842	3.42	6.47393e-05	3.42	0.0647393
2.64	-0.000290207	3.421	6.459e-05	3.421	0.06459
2.639	-0.000287818	3.422	6.54857e-05	3.422	0.0654857
2.638	-0.000281051	3.423	6.51871e-05	3.423	0.0651871
2.637	-0.00027926	3.424	6.57842e-05	3.424	0.0657842
2.636	-0.000277866	3.425	6.60828e-05	3.425	0.0660828
2.635	-0.000290804	3.426	6.53364e-05	3.426	0.0653364
2.634	-0.000287818	3.427	6.40924e-05	3.427	0.0640924
2.633	-0.000290804	3.428	6.39431e-05	3.428	0.0639431
2.632	-0.000300557	3.429	6.459e-05	3.429	0.06459
2.631	-0.000288416	3.43	6.57842e-05	3.43	0.0657842
2.63	-0.000280454	3.431	6.37938e-05	3.431	0.0637938
2.629	-0.000287818	3.432	6.47393e-05	3.432	0.0647393
2.628	-0.000297572	3.433	6.50378e-05	3.433	0.0650378
2.627	-0.000285828	3.434	6.47393e-05	3.434	0.0647393
2.626	-0.000294984	3.435	6.60828e-05	3.435	0.0660828
2.625	-0.000295581	3.436	6.53364e-05	3.436	0.0653364
2.624	-0.00029379	3.437	6.6879e-05	3.437	0.066879
2.623	-0.00028961	3.438	6.76254e-05	3.438	0.0676254
2.622	-0.000291998	3.439	6.77747e-05	3.439	0.0677747
2.621	-0.000298766	3.44	6.74761e-05	3.44	0.0674761
2.62	-0.000290207	3.441	6.6879e-05	3.441	0.066879
2.619	-0.000303543	3.442	6.53364e-05	3.442	0.0653364
2.618	-0.000295581	3.443	6.59335e-05	3.443	0.0659335
2.617	-0.000294984	3.444	6.48885e-05	3.444	0.0648885
2.616	-0.000294984	3.445	6.51871e-05	3.445	0.0651871
2.615	-0.000294984	3.446	6.62818e-05	3.446	0.0662818
2.614	-0.000296975	3.447	6.6879e-05	3.447	0.066879
2.613	-0.000303543	3.448	6.62818e-05	3.448	0.0662818
2.612	-0.000294984	3.449	6.60828e-05	3.449	0.0660828
2.611	-0.000308519	3.45	6.71775e-05	3.45	0.0671775
2.61	-0.000303543	3.451	6.82723e-05	3.451	0.0682723
2.609	-0.000305533	3.452	6.73268e-05	3.452	0.0673268
2.608	-0.000312102	3.453	6.6879e-05	3.453	0.066879
2.607	-0.000300557	3.454	6.73268e-05	3.454	0.0673268
2.606	-0.000309116	3.455	6.77747e-05	3.455	0.0677747
2.605	-0.000320064	3.456	6.77747e-05	3.456	0.0677747
2.604	-0.000312898	3.457	6.64311e-05	3.457	0.0664311
2.603	-0.000310311	3.458	6.54857e-05	3.458	0.0654857
2.602	-0.000312102	3.459	6.62818e-05	3.459	0.0662818
2.601	-0.000309713	3.46	6.64311e-05	3.46	0.0664311
2.6	-0.000310311	3.461	6.53364e-05	3.461	0.0653364
2.599	-0.000312102	3.462	6.53364e-05	3.462	0.0653364
2.598	-0.000307325	3.463	6.5635e-05	3.463	0.065635
2.597	-0.000317078	3.464	6.60828e-05	3.464	0.0660828
2.596	-0.000310908	3.465	6.57842e-05	3.465	0.0657842
2.595	-0.000310908	3.466	6.67297e-05	3.466	0.0667297
2.594	-0.000317078	3.467	6.74761e-05	3.467	0.0674761
2.593	-0.000324443	3.468	6.71775e-05	3.468	0.0671775
2.592	-0.000318272	3.469	6.77747e-05	3.469	0.0677747
2.591	-0.000318272	3.47	6.85709e-05	3.47	0.0685709
2.59	-0.000317675	3.471	6.90187e-05	3.471	0.0690187
2.589	-0.000319467	3.472	6.9168e-05	3.472	0.069168
2.588	-0.000329419	3.473	6.97651e-05	3.473	0.0697651
2.587	-0.000328623	3.474	7.00637e-05	3.474	0.0700637
2.586	-0.000331807	3.475	6.97651e-05	3.475	0.0697651
2.585	-0.000333599	3.476	6.90187e-05	3.476	0.0690187
2.584	-0.000344546	3.477	7.0213e-05	3.477	0.070213
2.583	-0.000330613	3.478	6.90187e-05	3.478	0.0690187
2.582	-0.000326234	3.479	6.84216e-05	3.479	0.0684216
2.581	-0.000342755	3.48	6.9168e-05	3.48	0.069168
2.58	-0.000328623	3.481	6.9168e-05	3.481	0.069168
2.579	-0.000325637	3.482	7.0213e-05	3.482	0.070213
2.578	-0.000339769	3.483	7.07106e-05	3.483	0.0707106
2.577	-0.000345939	3.484	7.13077e-05	3.484	0.0713077
2.576	-0.000337978	3.485	7.10092e-05	3.485	0.0710092
2.575	-0.000342158	3.486	7.11584e-05	3.486	0.0711584
2.574	-0.000347134	3.487	7.20541e-05	3.487	0.0720541
2.573	-0.000355693	3.488	7.2701e-05	3.488	0.072701
2.572	-0.000340963	3.489	7.32982e-05	3.489	0.0732982
2.571	-0.000341561	3.49	7.24025e-05	3.49	0.0724025
2.57	-0.000351911	3.491	7.1457e-05	3.491	0.071457
2.569	-0.000340963	3.492	7.07106e-05	3.492	0.0707106
2.568	-0.000346537	3.493	7.29996e-05	3.493	0.0729996
2.567	-0.000348328	3.494	7.3746e-05	3.494	0.073746
2.566	-0.000355693	3.495	7.29996e-05	3.495	0.0729996
2.565	-0.000359873	3.496	7.38953e-05	3.496	0.0738953
2.564	-0.000353702	3.497	7.31489e-05	3.497	0.0731489
2.563	-0.000347731	3.498	7.31489e-05	3.498	0.0731489
2.562	-0.000364849	3.499	7.20541e-05	3.499	0.0720541
2.561	-0.000355693	3.5	7.28503e-05	3.5	0.0728503
2.56	-0.000359275	3.501	7.43929e-05	3.501	0.0743929
2.559	-0.000366043	3.502	7.54379e-05	3.502	0.0754379
2.558	-0.000345939	3.503	7.32982e-05	3.503	0.0732982
2.557	-0.000363654	3.504	7.16063e-05	3.504	0.0716063
2.556	-0.000368432	3.505	7.2701e-05	3.505	0.072701
2.555	-0.000359275	3.506	7.25518e-05	3.506	0.0725518
2.554	-0.000361067	3.507	7.34475e-05	3.507	0.0734475
2.553	-0.000375796	3.508	7.40446e-05	3.508	0.0740446
2.552	-0.000373408	3.509	7.35967e-05	3.509	0.0735967
2.551	-0.000366043	3.51	7.40446e-05	3.51	0.0740446
2.55	-0.000366043	3.511	7.43929e-05	3.511	0.0743929
2.549	-0.000357484	3.512	7.48408e-05	3.512	0.0748408
2.548	-0.000378782	3.513	7.57365e-05	3.513	0.0757365
2.547	-0.000377588	3.514	7.68312e-05	3.514	0.0768312
2.546	-0.000376393	3.515	7.69805e-05	3.515	0.0769805
2.545	-0.000374005	3.516	7.66819e-05	3.516	0.0766819
2.544	-0.000375199	3.517	7.69805e-05	3.517	0.0769805
2.543	-0.000378782	3.518	7.72791e-05	3.518	0.0772791
2.542	-0.000382564	3.519	7.88217e-05	3.519	0.0788217
2.541	-0.000375796	3.52	7.65326e-05	3.52	0.0765326
2.54	-0.000379578	3.521	7.57365e-05	3.521	0.0757365
2.539	-0.000382564	3.522	7.68312e-05	3.522	0.0768312
2.538	-0.000384355	3.523	7.74283e-05	3.523	0.0774283
2.537	-0.000389928	3.524	7.75776e-05	3.524	0.0775776
2.536	-0.000391123	3.525	7.80255e-05	3.525	0.0780255
2.535	-0.000383758	3.526	7.85231e-05	3.526	0.0785231
2.534	-0.000392914	3.527	7.97174e-05	3.527	0.0797174
2.533	-0.000381967	3.528	7.88217e-05	3.528	0.0788217
2.532	-0.000381369	3.529	7.91202e-05	3.529	0.0791202
2.531	-0.000402667	3.53	8.06628e-05	3.53	0.0806628
2.53	-0.000389331	3.531	8.15585e-05	3.531	0.0815585
2.529	-0.000402667	3.532	8.20064e-05	3.532	0.0820064
2.528	-0.000403264	3.533	8.15585e-05	3.533	0.0815585
2.527	-0.000405852	3.534	8.09614e-05	3.534	0.0809614
2.526	-0.000398487	3.535	7.95681e-05	3.535	0.0795681
2.525	-0.00039789	3.536	8.05135e-05	3.536	0.0805135
2.524	-0.000401473	3.537	8.08121e-05	3.537	0.0808121
2.523	-0.00040824	3.538	8.18571e-05	3.538	0.0818571
2.522	-0.000412619	3.539	8.20064e-05	3.539	0.0820064
2.521	-0.000392317	3.54	8.21557e-05	3.54	0.0821557
2.52	-0.000410032	3.541	8.09614e-05	3.541	0.0809614
2.519	-0.000407643	3.542	8.15585e-05	3.542	0.0815585
2.518	-0.000409435	3.543	8.15585e-05	3.543	0.0815585
2.517	-0.000413814	3.544	8.31011e-05	3.544	0.0831011
2.516	-0.000415605	3.545	8.23547e-05	3.545	0.0823547
2.515	-0.000415008	3.546	8.39968e-05	3.546	0.0839968
2.514	-0.000415008	3.547	8.49423e-05	3.547	0.0849423
2.513	-0.000417396	3.548	8.59873e-05	3.548	0.0859873
2.512	-0.000412619	3.549	8.66342e-05	3.549	0.0866342
2.511	-0.000427747	3.55	8.72313e-05	3.55	0.0872313
2.51	-0.000415008	3.551	8.61365e-05	3.551	0.0861365
2.509	-0.00042715	3.552	8.67834e-05	3.552	0.0867834
2.508	-0.000416202	3.553	8.78284e-05	3.553	0.0878284
2.507	-0.000431529	3.554	8.73806e-05	3.554	0.0873806
2.506	-0.000430932	3.555	8.69327e-05	3.555	0.0869327
2.505	-0.000425358	3.556	8.43451e-05	3.556	0.0843451
2.504	-0.00042914	3.557	8.29518e-05	3.557	0.0829518
2.503	-0.000428344	3.558	8.26533e-05	3.558	0.0826533
2.502	-0.000425955	3.559	8.29518e-05	3.559	0.0829518
2.501	-0.000429737	3.56	8.3549e-05	3.56	0.083549
2.5	-0.000432126	3.561	8.44944e-05	3.561	0.0844944
2.499	-0.000434514	3.562	8.32504e-05	3.562	0.0832504
2.498	-0.00043332	3.563	8.39968e-05	3.563	0.0839968
2.497	-0.000435709	3.564	8.41461e-05	3.564	0.0841461
2.496	-0.00044367	3.565	8.49423e-05	3.565	0.0849423
2.495	-0.000440088	3.566	8.59873e-05	3.566	0.0859873
2.494	-0.000430334	3.567	8.62858e-05	3.567	0.0862858
2.493	-0.000451035	3.568	8.44944e-05	3.568	0.0844944
2.492	-0.000443073	3.569	8.49423e-05	3.569	0.0849423
2.491	-0.000449841	3.57	8.43451e-05	3.57	0.0843451
2.49	-0.000451632	3.571	8.38475e-05	3.571	0.0838475
2.489	-0.000444865	3.572	8.46437e-05	3.572	0.0846437
2.488	-0.000455414	3.573	8.4793e-05	3.573	0.084793
2.487	-0.000447452	3.574	8.52408e-05	3.574	0.0852408
2.486	-0.000452826	3.575	8.69327e-05	3.575	0.0869327
2.485	-0.000465167	3.576	8.50916e-05	3.576	0.0850916
2.484	-0.000463973	3.577	8.52408e-05	3.577	0.0852408
2.483	-0.00046457	3.578	8.56887e-05	3.578	0.0856887
2.482	-0.000461385	3.579	8.64849e-05	3.579	0.0864849
2.481	-0.00046457	3.58	8.39968e-05	3.58	0.0839968
2.48	-0.000466959	3.581	8.39968e-05	3.581	0.0839968
2.479	-0.000473726	3.582	8.46437e-05	3.582	0.0846437
2.478	-0.000471338	3.583	8.52408e-05	3.583	0.0852408
2.477	-0.00047074	3.584	8.59873e-05	3.584	0.0859873
2.476	-0.000478503	3.585	8.61365e-05	3.585	0.0861365
2.475	-0.000475518	3.586	8.64849e-05	3.586	0.0864849
2.474	-0.000468153	3.587	8.72313e-05	3.587	0.0872313
2.473	-0.000482882	3.588	8.79777e-05	3.588	0.0879777
2.472	-0.000478503	3.589	8.72313e-05	3.589	0.0872313
2.471	-0.000491441	3.59	8.7082e-05	3.59	0.087082
2.47	-0.000495024	3.591	8.66342e-05	3.591	0.0866342
2.469	-0.000485868	3.592	8.53901e-05	3.592	0.0853901
2.468	-0.000480494	3.593	8.62858e-05	3.593	0.0862858
2.467	-0.00049383	3.594	8.7082e-05	3.594	0.087082
2.466	-0.000489053	3.595	8.8127e-05	3.595	0.088127
2.465	-0.00049383	3.596	8.75299e-05	3.596	0.0875299
2.464	-0.000494427	3.597	8.79777e-05	3.597	0.0879777
2.463	-0.000484076	3.598	8.90725e-05	3.598	0.0890725
2.462	-0.000502986	3.599	8.98189e-05	3.599	0.0898189
2.461	-0.000507365	3.6	9.01174e-05	3.6	0.0901174
2.46	-0.000502389	3.601	9.02667e-05	3.601	0.0902667
2.459	-0.000508559	3.602	9.10629e-05	3.602	0.0910629
2.458	-0.000506768	3.603	9.15107e-05	3.603	0.0915107
2.457	-0.000518312	3.604	9.09136e-05	3.604	0.0909136
2.456	-0.000514132	3.605	9.12122e-05	3.605	0.0912122
2.455	-0.000518909	3.606	9.13615e-05	3.606	0.0913615
2.454	-0.000514729	3.607	9.26055e-05	3.607	0.0926055
2.453	-0.000523885	3.608	9.36505e-05	3.608	0.0936505
2.452	-0.000518312	3.609	9.27548e-05	3.609	0.0927548
2.451	-0.000509156	3.61	9.27548e-05	3.61	0.0927548
2.45	-0.000526274	3.611	9.24562e-05	3.611	0.0924562
2.449	-0.000528662	3.612	9.32026e-05	3.612	0.0932026
2.448	-0.000533041	3.613	9.51931e-05	3.613	0.0951931
2.447	-0.000528065	3.614	9.67357e-05	3.614	0.0967357
2.446	-0.000531847	3.615	9.67357e-05	3.615	0.0967357
2.445	-0.000527468	3.616	9.9174e-05	3.616	0.099174
2.444	-0.000538615	3.617	9.77807e-05	3.617	0.0977807
2.443	-0.000538018	3.618	9.76314e-05	3.618	0.0976314
2.442	-0.000544586	3.619	9.60888e-05	3.619	0.0960888
2.441	-0.000533639	3.62	9.74821e-05	3.62	0.0974821
2.44	-0.0005416	3.621	9.67357e-05	3.621	0.0967357
2.439	-0.000531847	3.622	9.84275e-05	3.622	0.0984275
2.438	-0.000553742	3.623	9.84275e-05	3.623	0.0984275
2.437	-0.000556927	3.624	9.9174e-05	3.624	0.099174
2.436	-0.000544586	3.625	9.88754e-05	3.625	0.0988754
2.435	-0.000549562	3.626	0.000101015	3.626	0.101015
2.434	-0.000551951	3.627	0.000101762	3.627	0.101762
2.433	-0.000546576	3.628	0.000102558	3.628	0.102558
2.432	-0.000558718	3.629	0.000101612	3.629	0.101612
2.431	-0.000556927	3.63	9.73328e-05	3.63	0.0973328
2.43	-0.00056051	3.631	9.88754e-05	3.631	0.0988754
2.429	-0.000559912	3.632	9.97711e-05	3.632	0.0997711
2.428	-0.000566083	3.633	9.80792e-05	3.633	0.0980792
2.427	-0.000559315	3.634	9.85768e-05	3.634	0.0985768
2.426	-0.000569068	3.635	9.9174e-05	3.635	0.099174
2.425	-0.000571059	3.636	0.000101612	3.636	0.101612
2.424	-0.000575836	3.637	0.000100418	3.637	0.100418
2.423	-0.000588177	3.638	0.000105145	3.638	0.105145
2.422	-0.000590565	3.639	0.000107882	3.639	0.107882
2.421	-0.000567874	3.64	0.000112012	3.64	0.112012
2.42	-0.000579618	3.641	0.000114003	3.641	0.114003
2.419	-0.000590565	3.642	0.000116292	3.642	0.116292
2.418	-0.000588774	3.643	0.000116939	3.643	0.116939
2.417	-0.000592357	3.644	0.000117536	3.644	0.117536
2.416	-0.00058758	3.645	0.000120273	3.645	0.120273
2.415	-0.000593551	3.646	0.000121069	3.646	0.121069
2.414	-0.000590565	3.647	0.00012092	3.647	0.12092
2.413	-0.000603304	3.648	0.00012092	3.648	0.12092
2.412	-0.000585589	3.649	0.000121965	3.649	0.121965
2.411	-0.000600318	3.65	0.000121367	3.65	0.121367
2.41	-0.000608877	3.651	0.000119228	3.651	0.119228
2.409	-0.000608877	3.652	0.000117088	3.652	0.117088
2.408	-0.000617436	3.653	0.000120123	3.653	0.120123
2.407	-0.000615048	3.654	0.000119825	3.654	0.119825
2.406	-0.000609475	3.655	0.000120422	3.655	0.120422
2.405	-0.000615645	3.656	0.000122412	3.656	0.122412
2.404	-0.000630374	3.657	0.000121517	3.657	0.121517
2.403	-0.000621815	3.658	0.000119228	3.658	0.119228
2.402	-0.000630374	3.659	0.000118929	3.659	0.118929
2.401	-0.000627189	3.66	0.000119676	3.66	0.119676
2.4	-0.000642516	3.661	0.000121815	3.661	0.121815
2.399	-0.000630374	3.662	0.000123955	3.662	0.123955
2.398	-0.000636346	3.663	0.000121517	3.663	0.121517
2.397	-0.000638336	3.664	0.000127339	3.664	0.127339
2.396	-0.000636943	3.665	0.000122263	3.665	0.122263
2.395	-0.00063953	3.666	0.000118133	3.666	0.118133
2.394	-0.000644307	3.667	0.000124403	3.667	0.124403
2.393	-0.000645701	3.668	0.000126393	3.668	0.126393
2.392	-0.000649283	3.669	0.000127787	3.669	0.127787
2.391	-0.000652269	3.67	0.000128583	3.67	0.128583
2.39	-0.000651075	3.671	0.000126592	3.671	0.126592
2.389	-0.000651672	3.672	0.000124751	3.672	0.124751
2.388	-0.000665207	3.673	0.000123955	3.673	0.123955
2.387	-0.000665804	3.674	0.000127339	3.674	0.127339
2.386	-0.000657842	3.675	0.000127189	3.675	0.127189
2.385	-0.00067078	3.676	0.000127637	3.676	0.127637
2.384	-0.000660231	3.677	0.000125647	3.677	0.125647
2.383	-0.000665804	3.678	0.000125498	3.678	0.125498
2.382	-0.000668193	3.679	0.000127787	3.679	0.127787
2.381	-0.000668193	3.68	0.000131469	3.68	0.131469
2.38	-0.000687301	3.681	0.000129031	3.681	0.129031
2.379	-0.000689689	3.682	0.000130225	3.682	0.130225
2.378	-0.000686505	3.683	0.000134206	3.683	0.134206
2.377	-0.000688495	3.684	0.000127637	3.684	0.127637
2.376	-0.000680533	3.685	0.000129031	3.685	0.129031
2.375	-0.000690287	3.686	0.000128881	3.686	0.128881
2.374	-0.000696457	3.687	0.000127787	3.687	0.127787
2.373	-0.000698248	3.688	0.000130076	3.688	0.130076
2.372	-0.00070004	3.689	0.00013132	3.689	0.13132
2.371	-0.000692675	3.69	0.000131618	3.69	0.131618
2.37	-0.000701234	3.691	0.000130573	3.691	0.130573
2.369	-0.000709196	3.692	0.000128881	3.692	0.128881
2.368	-0.000709196	3.693	0.000134355	3.693	0.134355
2.367	-0.000711584	3.694	0.000131917	3.694	0.131917
2.366	-0.000714172	3.695	0.000133907	3.695	0.133907
2.365	-0.000713575	3.696	0.000136196	3.696	0.136196
2.364	-0.000712381	3.697	0.000135002	3.697	0.135002
2.363	-0.000715963	3.698	0.000134554	3.698	0.134554
2.362	-0.000720939	3.699	0.000135748	3.699	0.135748
2.361	-0.000725119	3.7	0.000135599	3.7	0.135599
2.36	-0.000734873	3.701	0.000141123	3.701	0.141123
2.359	-0.000723925	3.702	0.00013744	3.702	0.13744
2.358	-0.00073129	3.703	0.000136346	3.703	0.136346
2.357	-0.000759952	3.704	0.00013331	3.704	0.13331
2.356	-0.000741043	3.705	0.000136047	3.705	0.136047
2.355	-0.000733678	3.706	0.000137739	3.706	0.137739
2.354	-0.000739252	3.707	0.000136694	3.707	0.136694
2.353	-0.000743432	3.708	0.000136843	3.708	0.136843
2.352	-0.000743432	3.709	0.00013759	3.709	0.13759
2.351	-0.000760549	3.71	0.00013759	3.71	0.13759
2.35	-0.000754578	3.711	0.000137739	3.711	0.137739
2.349	-0.000744626	3.712	0.00013958	3.712	0.13958
2.348	-0.000761146	3.713	0.000142665	3.713	0.142665
2.347	-0.000749602	3.714	0.000140824	3.714	0.140824
2.346	-0.000750199	3.715	0.000139879	3.715	0.139879
2.345	-0.000768511	3.716	0.000145551	3.716	0.145551
2.344	-0.000777667	3.717	0.000148935	3.717	0.148935
2.343	-0.000773487	3.718	0.000143412	3.718	0.143412
2.342	-0.000771696	3.719	0.000140973	3.719	0.140973
2.341	-0.000779658	3.72	0.000143113	3.72	0.143113
2.34	-0.000782046	3.721	0.000142964	3.721	0.142964
2.339	-0.00078324	3.722	0.000145402	3.722	0.145402
2.338	-0.000780255	3.723	0.00014585	3.723	0.14585
2.337	-0.000788217	3.724	0.000151672	3.724	0.151672
2.336	-0.000795581	3.725	0.000145551	3.725	0.145551
2.335	-0.000804737	3.726	0.000146447	3.726	0.146447
2.334	-0.000794188	3.727	0.000145253	3.727	0.145253
2.333	-0.000792396	3.728	0.000144805	3.728	0.144805
2.332	-0.000787619	3.729	0.000146646	3.729	0.146646
2.331	-0.000800955	3.73	0.000145253	3.73	0.145253
2.33	-0.000799761	3.731	0.000149682	3.731	0.149682
2.329	-0.000805932	3.732	0.000151523	3.732	0.151523
2.328	-0.000799164	3.733	0.000150926	3.733	0.150926
2.327	-0.000805932	3.734	0.000153961	3.734	0.153961
2.326	-0.000816879	3.735	0.000153662	3.735	0.153662
2.325	-0.000815685	3.736	0.000154409	3.736	0.154409
2.324	-0.000820661	3.737	0.000153215	3.737	0.153215
2.323	-0.0008334	3.738	0.000152617	3.738	0.152617
2.322	-0.000813893	3.739	0.000156549	3.739	0.156549
2.321	-0.000826632	3.74	0.000157195	3.74	0.157195
2.32	-0.000830414	3.741	0.00015411	3.741	0.15411
2.319	-0.000824244	3.742	0.00015426	3.742	0.15426
2.318	-0.000833997	3.743	0.000157046	3.743	0.157046
2.317	-0.000827229	3.744	0.000157942	3.744	0.157942
2.316	-0.00084574	3.745	0.000156748	3.745	0.156748
2.315	-0.000835191	3.746	0.000155951	3.746	0.155951
2.314	-0.000856091	3.747	0.00015625	3.747	0.15625
2.313	-0.000848726	3.748	0.000162868	3.748	0.162868
2.312	-0.000852309	3.749	0.000159783	3.749	0.159783
2.311	-0.000856091	3.75	0.000165904	3.75	0.165904
2.31	-0.000846935	3.751	0.00016038	3.751	0.16038
2.309	-0.000857882	3.752	0.000162719	3.752	0.162719
2.308	-0.000859076	3.753	0.000157942	3.753	0.157942
2.307	-0.000850518	3.754	0.000162072	3.754	0.162072
2.306	-0.000873209	3.755	0.000159484	3.755	0.159484
2.305	-0.000877986	3.756	0.000163316	3.756	0.163316
2.304	-0.000880573	3.757	0.00017083	3.757	0.17083
2.303	-0.000877389	3.758	0.000170183	3.758	0.170183
2.302	-0.00088117	3.759	0.000175408	3.759	0.175408
2.301	-0.000877389	3.76	0.000171726	3.76	0.171726
2.3	-0.000881768	3.761	0.000177697	3.761	0.177697
2.299	-0.00088117	3.762	0.000173119	3.762	0.173119
2.298	-0.000899482	3.763	0.000177548	3.763	0.177548
2.297	-0.000893909	3.764	0.000176801	3.764	0.176801
2.296	-0.000873209	3.765	0.000176951	3.765	0.176951
2.295	-0.000889729	3.766	0.000177548	3.766	0.177548
2.294	-0.000894506	3.767	0.000176453	3.767	0.176453
2.293	-0.00090008	3.768	0.000176304	3.768	0.176304
2.292	-0.000908041	3.769	0.000176154	3.769	0.176154
2.291	-0.000904459	3.77	0.000176304	3.77	0.176304
2.29	-0.000909236	3.771	0.000178294	3.771	0.178294
2.289	-0.00091242	3.772	0.000178443	3.772	0.178443
2.288	-0.000908041	3.773	0.000179687	3.773	0.179688
2.287	-0.000928941	3.774	0.000181678	3.774	0.181678
2.286	-0.000918392	3.775	0.000182275	3.775	0.182275
2.285	-0.000927548	3.776	0.000183668	3.776	0.183668
2.284	-0.000922174	3.777	0.000182922	3.777	0.182922
2.283	-0.000939291	3.778	0.000181678	3.778	0.181678
2.282	-0.000936107	3.779	0.000184116	3.779	0.184116
2.281	-0.000920382	3.78	0.000183221	3.78	0.183221
2.28	-0.0009375	3.781	0.000185062	3.781	0.185062
2.279	-0.000939291	3.782	0.00018964	3.782	0.18964
2.278	-0.000934315	3.783	0.000188893	3.783	0.188893
2.277	-0.000946656	3.784	0.000187649	3.784	0.187649
2.276	-0.000946059	3.785	0.000191332	3.785	0.191332
2.275	-0.000953225	3.786	0.000186256	3.786	0.186256
2.274	-0.00095203	3.787	0.000187799	3.787	0.187799
2.273	-0.000959395	3.788	0.000190535	3.788	0.190535
2.272	-0.000944068	3.789	0.000193621	3.789	0.193621
2.271	-0.000949642	3.79	0.000190884	3.79	0.190884
2.27	-0.000961186	3.791	0.000194865	3.791	0.194865
2.269	-0.000966162	3.792	0.000195014	3.792	0.195014
2.268	-0.000969745	3.793	0.000199293	3.793	0.199293
2.267	-0.000971139	3.794	0.000202976	3.794	0.202976
2.266	-0.000971736	3.795	0.000201732	3.795	0.201732
2.265	-0.000970541	3.796	0.000203722	3.796	0.203722
2.264	-0.000982683	3.797	0.000203274	3.797	0.203274
2.263	-0.00097711	3.798	0.00020417	3.798	0.20417
2.262	-0.000981489	3.799	0.000209395	3.799	0.209395
2.261	-0.000987062	3.8	0.000211833	3.8	0.211833
2.26	-0.000990048	3.801	0.000215068	3.801	0.215068
2.259	-0.000992436	3.802	0.000213674	3.802	0.213674
2.258	-0.000998607	3.803	0.000213674	3.803	0.213674
2.257	-0.001	3.804	0.000211833	3.804	0.211833
2.256	-0.000999204	3.805	0.000212132	3.805	0.212132
2.255	-0.00101	3.806	0.000211982	3.806	0.211982
2.254	-0.000993033	3.807	0.000216561	3.807	0.216561
2.253	-0.00101	3.808	0.000218551	3.808	0.218551
2.252	-0.001	3.809	0.000223627	3.809	0.223627
2.251	-0.00101	3.81	0.000223925	3.81	0.223925
2.25	-0.00103	3.811	0.000226513	3.811	0.226513
2.249	-0.00102	3.812	0.000224522	3.812	0.224522
2.248	-0.00101	3.813	0.000225169	3.813	0.225169
2.247	-0.00102	3.814	0.000227757	3.814	0.227757
2.246	-0.000996815	3.815	0.000232633	3.815	0.232633
2.245	-0.00102	3.816	0.00022915	3.816	0.22915
2.244	-0.00103	3.817	0.00022915	3.817	0.22915
2.243	-0.00103	3.818	0.00023129	3.818	0.23129
2.242	-0.00103	3.819	0.000230046	3.819	0.230046
2.241	-0.00103	3.82	0.00022915	3.82	0.22915
2.24	-0.00103	3.821	0.000236614	3.821	0.236614
2.239	-0.00103	3.822	0.000236166	3.822	0.236166
2.238	-0.00104	3.823	0.000237858	3.823	0.237858
2.237	-0.00105	3.824	0.000237112	3.824	0.237112
2.236	-0.00105	3.825	0.000238754	3.825	0.238754
2.235	-0.00106	3.826	0.000238605	3.826	0.238605
2.234	-0.00105	3.827	0.000243382	3.827	0.243382
2.233	-0.00105	3.828	0.000241988	3.828	0.241988
2.232	-0.00105	3.829	0.000246865	3.829	0.246865
2.231	-0.00105	3.83	0.000247661	3.83	0.247661
2.23	-0.00107	3.831	0.000244576	3.831	0.244576
2.229	-0.00107	3.832	0.000244277	3.832	0.244277
2.228	-0.00107	3.833	0.000247661	3.833	0.247661
2.227	-0.00106	3.834	0.000247661	3.834	0.247661
2.226	-0.00108	3.835	0.000247213	3.835	0.247213
2.225	-0.00108	3.836	0.0002501	3.836	0.2501
2.224	-0.00109	3.837	0.000260947	3.837	0.260947
2.223	-0.00107	3.838	0.000255922	3.838	0.255922
2.222	-0.00108	3.839	0.000256369	3.839	0.256369
2.221	-0.00108	3.84	0.000257166	3.84	0.257166
2.22	-0.00108	3.841	0.000260649	3.841	0.260649
2.219	-0.00109	3.842	0.000258061	3.842	0.258061
2.218	-0.00108	3.843	0.000261296	3.843	0.261296
2.217	-0.0011	3.844	0.000263137	3.844	0.263137
2.216	-0.0011	3.845	0.000256817	3.845	0.256817
2.215	-0.00111	3.846	0.000262938	3.846	0.262938
2.214	-0.00111	3.847	0.000267118	3.847	0.267118
2.213	-0.00111	3.848	0.000267118	3.848	0.267118
2.212	-0.00111	3.849	0.000270303	3.849	0.270303
2.211	-0.00111	3.85	0.00027702	3.85	0.27702
2.21	-0.00111	3.851	0.000279956	3.851	0.279956
2.209	-0.00111	3.852	0.000284982	3.852	0.284982
2.208	-0.00112	3.853	0.000289461	3.853	0.289461
2.207	-0.00112	3.854	0.000292645	3.854	0.292645
2.206	-0.00113	3.855	0.000295084	3.855	0.295084
2.205	-0.00114	3.856	0.000292496	3.856	0.292496
2.204	-0.00113	3.857	0.00029802	3.857	0.29802
2.203	-0.00113	3.858	0.000301055	3.858	0.301055
2.202	-0.00113	3.859	0.000290804	3.859	0.290804
2.201	-0.00113	3.86	0.000296178	3.86	0.296178
2.2	-0.00114	3.861	0.000296925	3.861	0.296925
2.199	-0.00112	3.862	0.000292496	3.862	0.292496
2.198	-0.00112	3.863	0.000297074	3.863	0.297074
2.197	-0.00113	3.864	0.000291302	3.864	0.291302
2.196	-0.00114	3.865	0.000290655	3.865	0.290655
2.195	-0.00114	3.866	0.000305981	3.866	0.305981
2.194	-0.00114	3.867	0.000293093	3.867	0.293093
2.193	-0.00114	3.868	0.000285928	3.868	0.285928
2.192	-0.00114	3.869	0.000286823	3.869	0.286823
2.191	-0.00116	3.87	0.000283639	3.87	0.283639
2.19	-0.00115	3.871	0.000290804	3.871	0.290804
2.189	-0.00117	3.872	0.000293441	3.872	0.293441
2.188	-0.00116	3.873	0.000294039	3.873	0.294039
2.187	-0.00116	3.874	0.000293889	3.874	0.293889
2.186	-0.00115	3.875	0.000290953	3.875	0.290953
2.185	-0.00116	3.876	0.00029175	3.876	0.29175
2.184	-0.00118	3.877	0.000288217	3.877	0.288217
2.183	-0.00117	3.878	0.000286823	3.878	0.286823
2.182	-0.00116	3.879	0.000288366	3.879	0.288366
2.181	-0.00116	3.88	0.000295084	3.88	0.295084
2.18	-0.00117	3.881	0.000292795	3.881	0.292795
2.179	-0.00117	3.882	0.000290804	3.882	0.290804
2.178	-0.00118	3.883	0.000290804	3.883	0.290804
2.177	-0.00119	3.884	0.000292347	3.884	0.292347
2.176	-0.00118	3.885	0.000292645	3.885	0.292645
2.175	-0.00118	3.886	0.000292944	3.886	0.292944
2.174	-0.00118	3.887	0.000294188	3.887	0.294188
2.173	-0.00119	3.888	0.000299064	3.888	0.299064
2.172	-0.00118	3.889	0.000303045	3.889	0.303045
2.171	-0.0012	3.89	0.000305533	3.89	0.305533
2.17	-0.00119	3.891	0.000305036	3.891	0.305036
2.169	-0.00119	3.892	0.000302747	3.892	0.302747
2.168	-0.00119	3.893	0.000305533	3.893	0.305533
2.167	-0.00121	3.894	0.000317924	3.894	0.317924
2.166	-0.00121	3.895	0.000321756	3.895	0.321756
2.165	-0.0012	3.896	0.00031867	3.896	0.31867
2.164	-0.00121	3.897	0.000324343	3.897	0.324343
2.163	-0.00121	3.898	0.000323248	3.898	0.323248
2.162	-0.00122	3.899	0.000324343	3.899	0.324343
2.161	-0.0012	3.9	0.000330165	3.9	0.330165
2.16	-0.00121	3.901	0.000332156	3.901	0.332156
2.159	-0.00122	3.902	0.000333997	3.902	0.333997
2.158	-0.00122	3.903	0.000338873	3.903	0.338873
2.157	-0.00124	3.904	0.0003334	3.904	0.3334
2.156	-0.00122	3.905	0.000331857	3.905	0.331857
2.155	-0.00122	3.906	0.000338426	3.906	0.338426
2.154	-0.00123	3.907	0.000350667	3.907	0.350667
2.153	-0.00122	3.908	0.000350219	3.908	0.350219
2.152	-0.00124	3.909	0.000351115	3.909	0.351115
2.151	-0.00126	3.91	0.000347134	3.91	0.347134
2.15	-0.00125	3.911	0.000354498	3.911	0.354498
2.149	-0.00125	3.912	0.000357733	3.912	0.357733
2.148	-0.00124	3.913	0.000349622	3.913	0.349622
2.147	-0.00124	3.914	0.00035206	3.914	0.35206
2.146	-0.00124	3.915	0.000356489	3.915	0.356489
2.145	-0.00125	3.916	0.000362609	3.916	0.362609
2.144	-0.00126	3.917	0.000361067	3.917	0.361067
2.143	-0.00125	3.918	0.000363854	3.918	0.363854
2.142	-0.00125	3.919	0.000364301	3.919	0.364301
2.141	-0.00124	3.92	0.000363057	3.92	0.363057
2.14	-0.00126	3.921	0.000366292	3.921	0.366292
2.139	-0.00126	3.922	0.000365695	3.922	0.365695
2.138	-0.00127	3.923	0.000369676	3.923	0.369676
2.137	-0.00127	3.924	0.000367685	3.924	0.367685
2.136	-0.00125	3.925	0.000367834	3.925	0.367834
2.135	-0.00127	3.926	0.000373159	3.926	0.373159
2.134	-0.00127	3.927	0.000371019	3.927	0.371019
2.133	-0.00128	3.928	0.000377936	3.928	0.377936
2.132	-0.00127	3.929	0.000377787	3.929	0.377787
2.131	-0.00128	3.93	0.000373656	3.93	0.373656
2.13	-0.00127	3.931	0.000376543	3.931	0.376543
2.129	-0.00128	3.932	0.000376543	3.932	0.376543
2.128	-0.00129	3.933	0.000383758	3.933	0.383758
2.127	-0.0013	3.934	0.000381618	3.934	0.381618
2.126	-0.00131	3.935	0.000392765	3.935	0.392765
2.125	-0.00128	3.936	0.00038127	3.936	0.38127
2.124	-0.00131	3.937	0.00038341	3.937	0.38341
2.123	-0.00128	3.938	0.000399035	3.938	0.399035
2.122	-0.0013	3.939	0.000392914	3.939	0.392914
2.121	-0.0013	3.94	0.000397044	3.94	0.397044
2.12	-0.00129	3.941	0.000399035	3.941	0.399035
2.119	-0.0013	3.942	0.000401025	3.942	0.401025
2.118	-0.00131	3.943	0.000399831	3.943	0.399831
2.117	-0.00128	3.944	0.000392615	3.944	0.392615
2.116	-0.0013	3.945	0.000389232	3.945	0.389232
2.115	-0.0013	3.946	0.000390774	3.946	0.390774
2.114	-0.00131	3.947	0.000389879	3.947	0.389879
2.113	-0.00131	3.948	0.000396298	3.948	0.396298
2.112	-0.00132	3.949	0.000392317	3.949	0.392317
2.111	-0.00131	3.95	0.000393213	3.95	0.393213
2.11	-0.00131	3.951	0.000385898	3.951	0.385898
2.109	-0.0013	3.952	0.000386047	3.952	0.386047
2.108	-0.00132	3.953	0.000386196	3.953	0.386196
2.107	-0.00131	3.954	0.000386495	3.954	0.386495
2.106	-0.00132	3.955	0.000385251	3.955	0.385251
2.105	-0.00133	3.956	0.000385748	3.956	0.385748
2.104	-0.00133	3.957	0.000385898	3.957	0.385898
2.103	-0.00132	3.958	0.000385599	3.958	0.385599
2.102	-0.00133	3.959	0.000388336	3.959	0.388336
2.101	-0.00133	3.96	0.000386943	3.96	0.386943
2.1	-0.00133	3.961	0.00038326	3.961	0.38326
2.099	-0.00133	3.962	0.000382962	3.962	0.382962
2.098	-0.00132	3.963	0.000385748	3.963	0.385748
2.097	-0.00133	3.964	0.000387092	3.964	0.387092
2.096	-0.00134	3.965	0.000387241	3.965	0.387241
2.095	-0.00133	3.966	0.000385102	3.966	0.385102
2.094	-0.00134	3.967	0.000387241	3.967	0.387241
2.093	-0.00134	3.968	0.00038759	3.968	0.38759
2.092	-0.00135	3.969	0.000387888	3.969	0.387888
2.091	-0.00134	3.97	0.000389381	3.97	0.389381
2.09	-0.00135	3.971	0.000393859	3.971	0.393859
2.089	-0.00135	3.972	0.000397193	3.972	0.397193
2.088	-0.00136	3.973	0.000394755	3.973	0.394755
2.087	-0.00134	3.974	0.00039585	3.974	0.39585
2.086	-0.00134	3.975	0.000398736	3.975	0.398736
2.085	-0.00135	3.976	0.00040426	3.976	0.40426
2.084	-0.00135	3.977	0.000403812	3.977	0.403812
2.083	-0.00136	3.978	0.000395502	3.978	0.395502
2.082	-0.00136	3.979	0.000401971	3.979	0.401971
2.081	-0.00136	3.98	0.000405155	3.98	0.405155
2.08	-0.00136	3.981	0.000409285	3.981	0.409285
2.079	-0.00136	3.982	0.000407594	3.982	0.407594
2.078	-0.00136	3.983	0.000408091	3.983	0.408091
2.077	-0.00137	3.984	0.000405305	3.984	0.405305
2.076	-0.00136	3.985	0.000402866	3.985	0.402866
2.075	-0.00137	3.986	0.000405155	3.986	0.405155
2.074	-0.00135	3.987	0.000405603	3.987	0.405603
2.073	-0.00138	3.988	0.000406101	3.988	0.406101
2.072	-0.00137	3.989	0.000409584	3.989	0.409584
2.071	-0.00137	3.99	0.000409435	3.99	0.409435
2.07	-0.00138	3.991	0.000415107	3.991	0.415107
2.069	-0.00137	3.992	0.000406698	3.992	0.406698
2.068	-0.00138	3.993	0.000408688	3.993	0.408688
2.067	-0.00139	3.994	0.000408838	3.994	0.408838
2.066	-0.00138	3.995	0.000409783	3.995	0.409783
2.065	-0.00137	3.996	0.000410231	3.996	0.410231
2.064	-0.00137	3.997	0.000415406	3.997	0.415406
2.063	-0.00138	3.998	0.000418342	3.998	0.418342
2.062	-0.00139	3.999	0.000420183	3.999	0.420183
2.061	-0.00137	4	0.000414212	4	0.414212
2.06	-0.00138	4.001	0.00041665	4.001	0.41665
2.059	-0.0014	4.002	0.000418641	4.002	0.418641
2.058	-0.0014	4.003	0.000417396	4.003	0.417396
2.057	-0.00141	4.004	0.00041879	4.004	0.41879
2.056	-0.0014	4.005	0.000418342	4.005	0.418342
2.055	-0.0014	4.006	0.000421079	4.006	0.421079
2.054	-0.00141	4.007	0.000421875	4.007	0.421875
2.053	-0.0014	4.008	0.000425358	4.008	0.425358
2.052	-0.0014	4.009	0.000425358	4.009	0.425358
2.051	-0.0014	4.01	0.000428145	4.01	0.428145
2.05	-0.00142	4.011	0.000428593	4.011	0.428593
2.049	-0.00141	4.012	0.000427349	4.012	0.427349
2.048	-0.00141	4.013	0.000429041	4.013	0.429041
2.047	-0.0014	4.014	0.000427647	4.014	0.427647
2.046	-0.00142	4.015	0.000425856	4.015	0.425856
2.045	-0.00141	4.016	0.000425209	4.016	0.425209
2.044	-0.0014	4.017	0.00043332	4.017	0.43332
2.043	-0.00142	4.018	0.000435012	4.018	0.435012
2.042	-0.00143	4.019	0.000431628	4.019	0.431628
2.041	-0.00144	4.02	0.000432275	4.02	0.432275
2.04	-0.00142	4.021	0.000429339	4.021	0.429339
2.039	-0.00143	4.022	0.000431479	4.022	0.431479
2.038	-0.00144	4.023	0.000431977	4.023	0.431977
2.037	-0.00143	4.024	0.000433469	4.024	0.433469
2.036	-0.00144	4.025	0.000438097	4.025	0.438097
2.035	-0.00143	4.026	0.000434713	4.026	0.434713
2.034	-0.00144	4.027	0.000431628	4.027	0.431628
2.033	-0.00143	4.028	0.000436405	4.028	0.436405
2.032	-0.00144	4.029	0.000436555	4.029	0.436555
2.031	-0.00144	4.03	0.000436555	4.03	0.436555
2.03	-0.00143	4.031	0.000433171	4.031	0.433171
2.029	-0.00144	4.032	0.000436107	4.032	0.436107
2.028	-0.00145	4.033	0.000440386	4.033	0.440386
2.027	-0.00145	4.034	0.000439441	4.034	0.439441
2.026	-0.00144	4.035	0.000437152	4.035	0.437152
2.025	-0.00144	4.036	0.000435808	4.036	0.435808
2.024	-0.00144	4.037	0.000436256	4.037	0.436256
2.023	-0.00145	4.038	0.000437152	4.038	0.437152
2.022	-0.00145	4.039	0.0004376	4.039	0.4376
2.021	-0.00144	4.04	0.000438694	4.04	0.438694
2.02	-0.00144	4.041	0.000438694	4.041	0.438694
2.019	-0.00145	4.042	0.000439739	4.042	0.439739
2.018	-0.00147	4.043	0.000439142	4.043	0.439142
2.017	-0.00144	4.044	0.000438844	4.044	0.438844
2.016	-0.00146	4.045	0.000437301	4.045	0.437301
2.015	-0.00146	4.046	0.000438694	4.046	0.438694
2.014	-0.00146	4.047	0.000440535	4.047	0.440535
2.013	-0.00146	4.048	0.000441929	4.048	0.441929
2.012	-0.00147	4.049	0.000440237	4.049	0.440237
2.011	-0.00148	4.05	0.000439938	4.05	0.439938
2.01	-0.00147	4.051	0.000441133	4.051	0.441133
2.009	-0.00147	4.052	0.000441431	4.052	0.441431
2.008	-0.00147	4.053	0.000442078	4.053	0.442078
2.007	-0.00147	4.054	0.000442078	4.054	0.442078
2.006	-0.00148	4.055	0.000441133	4.055	0.441133
2.005	-0.00149	4.056	0.00044158	4.056	0.44158
2.004	-0.00147	4.057	0.000443272	4.057	0.443272
2.003	-0.00149	4.058	0.000444367	4.058	0.444367
2.002	-0.0015	4.059	0.000444815	4.059	0.444815
2.001	-0.00148	4.06	0.00044591	4.06	0.44591
2	-0.00148	4.061	0.000448348	4.061	0.448348
1.999	-0.0015	4.062	0.000448796	4.062	0.448796
1.998	-0.00149	4.063	0.000450189	4.063	0.450189
1.997	-0.0015	4.064	0.000448348	4.064	0.448348
1.996	-0.00149	4.065	0.000450936	4.065	0.450936
1.995	-0.00148	4.066	0.000450488	4.066	0.450488
1.994	-0.00151	4.067	0.00045218	4.067	0.45218
1.993	-0.0015	4.068	0.000454618	4.068	0.454618
1.992	-0.0015	4.069	0.000452627	4.069	0.452627
1.991	-0.0015	4.07	0.000453871	4.07	0.453871
1.99	-0.00149	4.071	0.000455066	4.071	0.455066
1.989	-0.0015	4.072	0.000456011	4.072	0.456011
1.988	-0.0015	4.073	0.00045616	4.073	0.45616
1.987	-0.00151	4.074	0.000458002	4.074	0.458002
1.986	-0.00152	4.075	0.000459196	4.075	0.459196
1.985	-0.00152	4.076	0.000459992	4.076	0.459992
1.984	-0.0015	4.077	0.000460589	4.077	0.460589
1.983	-0.00151	4.078	0.000461037	4.078	0.461037
1.982	-0.00153	4.079	0.000462132	4.079	0.462132
1.981	-0.00151	4.08	0.000462281	4.08	0.462281
1.98	-0.00153	4.081	0.000463027	4.081	0.463027
1.979	-0.00153	4.082	0.000464719	4.082	0.464719
1.978	-0.00153	4.083	0.000466561	4.083	0.466561
1.977	-0.00152	4.084	0.000467008	4.084	0.467008
1.976	-0.00154	4.085	0.00046885	4.085	0.46885
1.975	-0.00154	4.086	0.0004687	4.086	0.4687
1.974	-0.00153	4.087	0.000469297	4.087	0.469297
1.973	-0.00153	4.088	0.000470691	4.088	0.470691
1.972	-0.00155	4.089	0.000471288	4.089	0.471288
1.971	-0.00152	4.09	0.00047298	4.09	0.47298
1.97	-0.00156	4.091	0.000473726	4.091	0.473726
1.969	-0.00155	4.092	0.00047283	4.092	0.47283
1.968	-0.00155	4.093	0.000472233	4.093	0.472233
1.967	-0.00156	4.094	0.000473278	4.094	0.473278
1.966	-0.00155	4.095	0.00047497	4.095	0.47497
1.965	-0.00155	4.096	0.000476662	4.096	0.476662
1.964	-0.00157	4.097	0.000474821	4.097	0.474821
1.963	-0.00157	4.098	0.000474224	4.098	0.474224
1.962	-0.00155	4.099	0.000475119	4.099	0.475119
1.961	-0.00156	4.1	0.000476214	4.1	0.476214
1.96	-0.00157	4.101	0.000478503	4.101	0.478503
1.959	-0.00156	4.102	0.000480344	4.102	0.480344
1.958	-0.00157	4.103	0.000481688	4.103	0.481688
1.957	-0.00158	4.104	0.000482783	4.104	0.482783
1.956	-0.00159	4.105	0.000481688	4.105	0.481688
1.955	-0.00157	4.106	0.000483081	4.106	0.483081
1.954	-0.00158	4.107	0.00048338	4.107	0.48338
1.953	-0.00158	4.108	0.000484624	4.108	0.484624
1.952	-0.00158	4.109	0.00048537	4.109	0.48537
1.951	-0.00159	4.11	0.000485818	4.11	0.485818
1.95	-0.00159	4.111	0.000486465	4.111	0.486465
1.949	-0.00159	4.112	0.00048751	4.112	0.48751
1.948	-0.0016	4.113	0.000487361	4.113	0.487361
1.947	-0.00159	4.114	0.000487211	4.114	0.487211
1.946	-0.00161	4.115	0.000488903	4.115	0.488903
1.945	-0.0016	4.116	0.000488455	4.116	0.488455
1.944	-0.0016	4.117	0.000488605	4.117	0.488605
1.943	-0.00161	4.118	0.000487659	4.118	0.487659
1.942	-0.0016	4.119	0.000489351	4.119	0.489351
1.941	-0.00161	4.12	0.000490595	4.12	0.490595
1.94	-0.00161	4.121	0.000490894	4.121	0.490894
1.939	-0.00162	4.122	0.000490595	4.122	0.490595
1.938	-0.00161	4.123	0.000492735	4.123	0.492735
1.937	-0.00163	4.124	0.000494576	4.124	0.494576
1.936	-0.00162	4.125	0.000493929	4.125	0.493929
1.935	-0.00163	4.126	0.000496566	4.126	0.496566
1.934	-0.00163	4.127	0.000496417	4.127	0.496417
1.933	-0.00164	4.128	0.000498607	4.128	0.498607
1.932	-0.00163	4.129	0.000499602	4.129	0.499602
1.931	-0.00163	4.13	0.000496566	4.13	0.496566
1.93	-0.00164	4.131	0.000497611	4.131	0.497611
1.929	-0.00163	4.132	0.0005001	4.132	0.5001
1.928	-0.00164	4.133	0.000502588	4.133	0.502588
1.927	-0.00165	4.134	0.000502588	4.134	0.502588
1.926	-0.00164	4.135	0.000502588	4.135	0.502588
1.925	-0.00164	4.136	0.000503085	4.136	0.503085
1.924	-0.00166	4.137	0.00050408	4.137	0.50408
1.923	-0.00167	4.138	0.000506071	4.138	0.506071
1.922	-0.00166	4.139	0.000507066	4.139	0.507066
1.921	-0.00168	4.14	0.000508559	4.14	0.508559
1.92	-0.00166	4.141	0.000511545	4.141	0.511545
1.919	-0.00166	4.142	0.000513037	4.142	0.513037
1.918	-0.00168	4.143	0.000511047	4.143	0.511047
1.917	-0.00165	4.144	0.00051254	4.144	0.51254
1.916	-0.00166	4.145	0.000511545	4.145	0.511545
1.915	-0.00169	4.146	0.000513037	4.146	0.513037
1.914	-0.00167	4.147	0.000515028	4.147	0.515028
1.913	-0.00167	4.148	0.000515525	4.148	0.515525
1.912	-0.00168	4.149	0.000516023	4.149	0.516023
1.911	-0.00169	4.15	0.000517018	4.15	0.517018
1.91	-0.00168	4.151	0.000518511	4.151	0.518511
1.909	-0.00169	4.152	0.000521497	4.152	0.521497
1.908	-0.00169	4.153	0.000523487	4.153	0.523487
1.907	-0.0017	4.154	0.00052498	4.154	0.52498
1.906	-0.0017	4.155	0.000524482	4.155	0.524482
1.905	-0.00171	4.156	0.000523487	4.156	0.523487
1.904	-0.00171	4.157	0.000523985	4.157	0.523985
1.903	-0.00171	4.158	0.000524482	4.158	0.524482
1.902	-0.00171	4.159	0.000526473	4.159	0.526473
1.901	-0.00171	4.16	0.000529459	4.16	0.529459
1.9	-0.00172	4.161	0.000530454	4.161	0.530454
1.899	-0.00172	4.162	0.000530454	4.162	0.530454
1.898	-0.00173	4.163	0.000531449	4.163	0.531449
1.897	-0.00172	4.164	0.000532444	4.164	0.532444
1.896	-0.00173	4.165	0.000532942	4.165	0.532942
1.895	-0.00173	4.166	0.000533937	4.166	0.533937
1.894	-0.00173	4.167	0.00053543	4.167	0.53543
1.893	-0.00175	4.168	0.000534932	4.168	0.534932
1.892	-0.00175	4.169	0.000534435	4.169	0.534435
1.891	-0.00174	4.17	0.000535928	4.17	0.535928
1.89	-0.00175	4.171	0.000536425	4.171	0.536425
1.889	-0.00175	4.172	0.000535928	4.172	0.535928
1.888	-0.00176	4.173	0.000537918	4.173	0.537918
1.887	-0.00175	4.174	0.000540904	4.174	0.540904
1.886	-0.00176	4.175	0.000541401	4.175	0.541401
1.885	-0.00176	4.176	0.000540904	4.176	0.540904
1.884	-0.00176	4.177	0.000539411	4.177	0.539411
1.883	-0.00177	4.178	0.000540904	4.178	0.540904
1.882	-0.00177	4.179	0.000543392	4.179	0.543392
1.881	-0.00178	4.18	0.00054588	4.18	0.54588
1.88	-0.00177	4.181	0.000543392	4.181	0.543392
1.879	-0.00177	4.182	0.000542894	4.182	0.542894
1.878	-0.00178	4.183	0.000544885	4.183	0.544885
1.877	-0.0018	4.184	0.000546377	4.184	0.546377
1.876	-0.00178	4.185	0.000547373	4.185	0.547373
1.875	-0.0018	4.186	0.000548368	4.186	0.548368
1.874	-0.0018	4.187	0.000550856	4.187	0.550856
1.873	-0.00181	4.188	0.000551354	4.188	0.551354
1.872	-0.0018	4.189	0.000550856	4.189	0.550856
1.871	-0.00179	4.19	0.000553842	4.19	0.553842
1.87	-0.0018	4.191	0.000554339	4.191	0.554339
1.869	-0.0018	4.192	0.000554837	4.192	0.554837
1.868	-0.00183	4.193	0.000554339	4.193	0.554339
1.867	-0.00182	4.194	0.000554837	4.194	0.554837
1.866	-0.00182	4.195	0.000554339	4.195	0.554339
1.865	-0.00183	4.196	0.000555832	4.196	0.555832
1.864	-0.00184	4.197	0.000557822	4.197	0.557822
1.863	-0.00183	4.198	0.000558818	4.198	0.558818
1.862	-0.00184	4.199	0.000560808	4.199	0.560808
1.861	-0.00185	4.2	0.000561803	4.2	0.561803
1.86	-0.00186	4.201	0.000562799	4.201	0.562799
1.859	-0.00184	4.202	0.000565287	4.202	0.565287
1.858	-0.00186	4.203	0.000563794	4.203	0.563794
1.857	-0.00187	4.204	0.000565784	4.204	0.565784
1.856	-0.00186	4.205	0.000566779	4.205	0.566779
1.855	-0.00186	4.206	0.000570263	4.206	0.570263
1.854	-0.00188	4.207	0.000571258	4.207	0.571258
1.853	-0.00187	4.208	0.000572253	4.208	0.572253
1.852	-0.00188	4.209	0.000572751	4.209	0.572751
1.851	-0.0019	4.21	0.00057076	4.21	0.57076
1.85	-0.00189	4.211	0.000572253	4.211	0.572253
1.849	-0.00189	4.212	0.000574244	4.212	0.574244
1.848	-0.00192	4.213	0.000573746	4.213	0.573746
1.847	-0.00191	4.214	0.000574244	4.214	0.574244
1.846	-0.0019	4.215	0.000575239	4.215	0.575239
1.845	-0.00191	4.216	0.000577727	4.216	0.577727
1.844	-0.00193	4.217	0.000578225	4.217	0.578225
1.843	-0.00193	4.218	0.000580215	4.218	0.580215
1.842	-0.00193	4.219	0.000581708	4.219	0.581708
1.841	-0.00193	4.22	0.000584196	4.22	0.584196
1.84	-0.00192	4.221	0.000586186	4.221	0.586186
1.839	-0.00194	4.222	0.000587679	4.222	0.587679
1.838	-0.00195	4.223	0.000587182	4.223	0.587182
1.837	-0.00195	4.224	0.000588177	4.224	0.588177
1.836	-0.00196	4.225	0.000590167	4.225	0.590167
1.835	-0.00197	4.226	0.000592158	4.226	0.592158
1.834	-0.00198	4.227	0.00059166	4.227	0.59166
1.833	-0.00197	4.228	0.000590665	4.228	0.590665
1.832	-0.00198	4.229	0.00059166	4.229	0.59166
1.831	-0.00199	4.23	0.000597134	4.23	0.597134
1.83	-0.00197	4.231	0.000597631	4.231	0.597631
1.829	-0.00203	4.232	0.000598129	4.232	0.598129
1.828	-0.00201	4.233	0.000595641	4.233	0.595641
1.827	-0.00202	4.234	0.000594646	4.234	0.594646
1.826	-0.00203	4.235	0.000597631	4.235	0.597631
1.825	-0.00202	4.236	0.000600119	4.236	0.600119
1.824	-0.00204	4.237	0.000600617	4.237	0.600617
1.823	-0.00205	4.238	0.00060211	4.238	0.60211
1.822	-0.00204	4.239	0.00060211	4.239	0.60211
1.821	-0.00206	4.24	0.000603105	4.24	0.603105
1.82	-0.00208	4.241	0.000603105	4.241	0.603105
1.819	-0.00207	4.242	0.0006041	4.242	0.6041
1.818	-0.00207	4.243	0.000605096	4.243	0.605096
1.817	-0.00209	4.244	0.000606588	4.244	0.606588
1.816	-0.00211	4.245	0.000605593	4.245	0.605593
1.815	-0.00212	4.246	0.000608081	4.246	0.608081
1.814	-0.00213	4.247	0.000612062	4.247	0.612062
1.813	-0.00213	4.248	0.000613057	4.248	0.613057
1.812	-0.00212	4.249	0.00061455	4.249	0.61455
1.811	-0.00214	4.25	0.000615048	4.25	0.615048
1.81	-0.00215	4.251	0.000616043	4.251	0.616043
1.809	-0.00214	4.252	0.000615545	4.252	0.615545
1.808	-0.00217	4.253	0.000615048	4.253	0.615048
1.807	-0.00216	4.254	0.000617038	4.254	0.617038
1.806	-0.00219	4.255	0.000618033	4.255	0.618033
1.805	-0.0022	4.256	0.000619029	4.256	0.619029
1.804	-0.0022	4.257	0.000618531	4.257	0.618531
1.803	-0.00222	4.258	0.000621019	4.258	0.621019
1.802	-0.00222	4.259	0.000621019	4.259	0.621019
1.801	-0.00223	4.26	0.000622014	4.26	0.622014
1.8	-0.00225	4.261	0.000624005	4.261	0.624005
1.799	-0.00225	4.262	0.000625995	4.262	0.625995
1.798	-0.00226	4.263	0.000627488	4.263	0.627488
1.797	-0.00227	4.264	0.000627986	4.264	0.627986
1.796	-0.00227	4.265	0.000628483	4.265	0.628483
1.795	-0.0023	4.266	0.000629479	4.266	0.629479
1.794	-0.0023	4.267	0.000629976	4.267	0.629976
1.793	-0.00232	4.268	0.000629479	4.268	0.629479
1.792	-0.00235	4.269	0.000631469	4.269	0.631469
1.791	-0.00234	4.27	0.000634455	4.27	0.634455
1.79	-0.00236	4.271	0.000634455	4.271	0.634455
1.789	-0.00235	4.272	0.000634952	4.272	0.634952
1.788	-0.00238	4.273	0.000635947	4.273	0.635947
1.787	-0.00238	4.274	0.00063744	4.274	0.63744
1.786	-0.00242	4.275	0.000638933	4.275	0.638933
1.785	-0.00241	4.276	0.000641421	4.276	0.641421
1.784	-0.00242	4.277	0.000643412	4.277	0.643412
1.783	-0.00244	4.278	0.000639928	4.278	0.639928
1.782	-0.00245	4.279	0.000640924	4.279	0.640924
1.781	-0.00244	4.28	0.000640924	4.28	0.640924
1.78	-0.0025	4.281	0.000642416	4.281	0.642416
1.779	-0.00249	4.282	0.000644407	4.282	0.644407
1.778	-0.00249	4.283	0.000645402	4.283	0.645402
1.777	-0.00252	4.284	0.0006459	4.284	0.6459
1.776	-0.00255	4.285	0.000646895	4.285	0.646895
1.775	-0.00256	4.286	0.000649881	4.286	0.649881
1.774	-0.00256	4.287	0.000652369	4.287	0.652369
1.773	-0.00259	4.288	0.000654857	4.288	0.654857
1.772	-0.00259	4.289	0.000657345	4.289	0.657345
1.771	-0.00261	4.29	0.000658838	4.29	0.658838
1.77	-0.00262	4.291	0.000661326	4.291	0.661326
1.769	-0.00264	4.292	0.000662818	4.292	0.662818
1.768	-0.00266	4.293	0.000662818	4.293	0.662818
1.767	-0.00268	4.294	0.000663316	4.294	0.663316
1.766	-0.00269	4.295	0.000665804	4.295	0.665804
1.765	-0.00272	4.296	0.000668292	4.296	0.668292
1.764	-0.00272	4.297	0.00066879	4.297	0.66879
1.763	-0.00275	4.298	0.000669287	4.298	0.669287
1.762	-0.00275	4.299	0.00066879	4.299	0.66879
1.761	-0.00277	4.3	0.00067078	4.3	0.67078
1.76	-0.0028	4.301	0.000672273	4.301	0.672273
1.759	-0.00282	4.302	0.000673268	4.302	0.673268
1.758	-0.00283	4.303	0.000673268	4.303	0.673268
1.757	-0.00285	4.304	0.00067078	4.304	0.67078
1.756	-0.00288	4.305	0.000673268	4.305	0.673268
1.755	-0.00288	4.306	0.000675756	4.306	0.675756
1.754	-0.00292	4.307	0.000677249	4.307	0.677249
1.753	-0.00291	4.308	0.000676752	4.308	0.676752
1.752	-0.00293	4.309	0.000678244	4.309	0.678244
1.751	-0.00296	4.31	0.000680732	4.31	0.680732
1.75	-0.00299	4.311	0.000682225	4.311	0.682225
1.749	-0.003	4.312	0.000682723	4.312	0.682723
1.748	-0.00302	4.313	0.000684216	4.313	0.684216
1.747	-0.00303	4.314	0.000685709	4.314	0.685709
1.746	-0.00305	4.315	0.000687699	4.315	0.687699
1.745	-0.00307	4.316	0.000690685	4.316	0.690685
1.744	-0.0031	4.317	0.000692178	4.317	0.692178
1.743	-0.00311	4.318	0.000694168	4.318	0.694168
1.742	-0.00315	4.319	0.000695661	4.319	0.695661
1.741	-0.00314	4.32	0.000695661	4.32	0.695661
1.74	-0.00317	4.321	0.000696656	4.321	0.696656
1.739	-0.00318	4.322	0.000696158	4.322	0.696158
1.738	-0.0032	4.323	0.000698149	4.323	0.698149
1.737	-0.00324	4.324	0.000700637	4.324	0.700637
1.736	-0.00325	4.325	0.000701135	4.325	0.701135
1.735	-0.00325	4.326	0.000699642	4.326	0.699642
1.734	-0.00328	4.327	0.000699642	4.327	0.699642
1.733	-0.0033	4.328	0.000701632	4.328	0.701632
1.732	-0.00335	4.329	0.000703623	4.329	0.703623
1.731	-0.00334	4.33	0.000704618	4.33	0.704618
1.73	-0.00337	4.331	0.000707106	4.331	0.707106
1.729	-0.00339	4.332	0.000710589	4.332	0.710589
1.728	-0.00339	4.333	0.000713077	4.333	0.713077
1.727	-0.00344	4.334	0.000715068	4.334	0.715068
1.726	-0.00343	4.335	0.000716063	4.335	0.716063
1.725	-0.00346	4.336	0.000717556	4.336	0.717556
1.724	-0.00351	4.337	0.000718551	4.337	0.718551
1.723	-0.00351	4.338	0.000718551	4.338	0.718551
1.722	-0.00354	4.339	0.000721537	4.339	0.721537
1.721	-0.00356	4.34	0.000724522	4.34	0.724522
1.72	-0.00358	4.341	0.000722532	4.341	0.722532
1.719	-0.00362	4.342	0.000723527	4.342	0.723527
1.718	-0.00362	4.343	0.00072502	4.343	0.72502
1.717	-0.00363	4.344	0.000728006	4.344	0.728006
1.716	-0.00366	4.345	0.000729498	4.345	0.729498
1.715	-0.00371	4.346	0.000731489	4.346	0.731489
1.714	-0.0037	4.347	0.000734475	4.347	0.734475
1.713	-0.00374	4.348	0.000738455	4.348	0.738455
1.712	-0.00377	4.349	0.00073547	4.349	0.73547
1.711	-0.00378	4.35	0.000735967	4.35	0.735967
1.71	-0.0038	4.351	0.000737958	4.351	0.737958
1.709	-0.0038	4.352	0.000740943	4.352	0.740943
1.708	-0.00385	4.353	0.000740446	4.353	0.740446
1.707	-0.00388	4.354	0.000742934	4.354	0.742934
1.706	-0.00389	4.355	0.000747412	4.355	0.747412
1.705	-0.00393	4.356	0.000749403	4.356	0.749403
1.704	-0.00394	4.357	0.0007499	4.357	0.7499
1.703	-0.00398	4.358	0.000751393	4.358	0.751393
1.702	-0.004	4.359	0.000751891	4.359	0.751891
1.701	-0.00401	4.36	0.000753384	4.36	0.753384
1.7	-0.00406	4.361	0.000752389	4.361	0.752389
1.699	-0.00409	4.362	0.000754379	4.362	0.754379
1.698	-0.00412	4.363	0.000755374	4.363	0.755374
1.697	-0.00414	4.364	0.000756867	4.364	0.756867
1.696	-0.00416	4.365	0.00076035	4.365	0.76035
1.695	-0.00419	4.366	0.000761843	4.366	0.761843
1.694	-0.0042	4.367	0.000762838	4.367	0.762838
1.693	-0.00422	4.368	0.000764829	4.368	0.764829
1.692	-0.00427	4.369	0.000765824	4.369	0.765824
1.691	-0.00427	4.37	0.000769307	4.37	0.769307
1.69	-0.00431	4.371	0.000769805	4.371	0.769805
1.689	-0.00434	4.372	0.000772791	4.372	0.772791
1.688	-0.00435	4.373	0.000775776	4.373	0.775776
1.687	-0.00438	4.374	0.000775279	4.374	0.775279
1.686	-0.00439	4.375	0.000775279	4.375	0.775279
1.685	-0.00442	4.376	0.000778264	4.376	0.778264
1.684	-0.00444	4.377	0.000779757	4.377	0.779757
1.683	-0.00446	4.378	0.000782245	4.378	0.782245
1.682	-0.0045	4.379	0.000783738	4.379	0.783738
1.681	-0.00453	4.38	0.000786226	4.38	0.786226
1.68	-0.00454	4.381	0.000788714	4.381	0.788714
1.679	-0.00457	4.382	0.0007917	4.382	0.7917
1.678	-0.00459	4.383	0.000795183	4.383	0.795183
1.677	-0.00462	4.384	0.000796676	4.384	0.796676
1.676	-0.00466	4.385	0.000798666	4.385	0.798666
1.675	-0.00466	4.386	0.000799164	4.386	0.799164
1.674	-0.00468	4.387	0.000800159	4.387	0.800159
1.673	-0.00469	4.388	0.000801652	4.388	0.801652
1.672	-0.00472	4.389	0.000805633	4.389	0.805633
1.671	-0.00478	4.39	0.000807126	4.39	0.807126
1.67	-0.00482	4.391	0.000810609	4.391	0.810609
1.669	-0.00483	4.392	0.0008126	4.392	0.8126
1.668	-0.00484	4.393	0.000815088	4.393	0.815088
1.667	-0.00486	4.394	0.000817576	4.394	0.817576
1.666	-0.00487	4.395	0.000820561	4.395	0.820561
1.665	-0.0049	4.396	0.000823547	4.396	0.823547
1.664	-0.00492	4.397	0.000825537	4.397	0.825537
1.663	-0.00494	4.398	0.000827528	4.398	0.827528
1.662	-0.00497	4.399	0.000828523	4.399	0.828523
1.661	-0.00499	4.4	0.000829021	4.4	0.829021
1.66	-0.005	4.401	0.000831509	4.401	0.831509
1.659	-0.00501	4.402	0.000834494	4.402	0.834494
1.658	-0.0051	4.403	0.000839968	4.403	0.839968
1.657	-0.0051	4.404	0.000843451	4.404	0.843451
1.656	-0.00511	4.405	0.000843949	4.405	0.843949
1.655	-0.00511	4.406	0.000846935	4.406	0.846935
1.654	-0.00515	4.407	0.000848428	4.407	0.848428
1.653	-0.00515	4.408	0.000850418	4.408	0.850418
1.652	-0.00517	4.409	0.000853901	4.409	0.853901
1.651	-0.00519	4.41	0.000856389	4.41	0.856389
1.65	-0.00521	4.411	0.000861365	4.411	0.861365
1.649	-0.00523	4.412	0.000864351	4.412	0.864351
1.648	-0.00524	4.413	0.000865844	4.413	0.865844
1.647	-0.00526	4.414	0.000867834	4.414	0.867834
1.646	-0.00526	4.415	0.000873806	4.415	0.873806
1.645	-0.00528	4.416	0.000876791	4.416	0.876791
1.644	-0.00529	4.417	0.000878782	4.417	0.878782
1.643	-0.00531	4.418	0.000880275	4.418	0.880275
1.642	-0.00534	4.419	0.000883758	4.419	0.883758
1.641	-0.00536	4.42	0.000886246	4.42	0.886246
1.64	-0.00536	4.421	0.000888734	4.421	0.888734
1.639	-0.00538	4.422	0.000893213	4.422	0.893213
1.638	-0.00538	4.423	0.000899682	4.423	0.899682
1.637	-0.0054	4.424	0.000901672	4.424	0.901672
1.636	-0.00543	4.425	0.000903662	4.425	0.903662
1.635	-0.00544	4.426	0.000908639	4.426	0.908639
1.634	-0.00544	4.427	0.000912122	4.427	0.912122
1.633	-0.00545	4.428	0.000916103	4.428	0.916103
1.632	-0.00548	4.429	0.000921079	4.429	0.921079
1.631	-0.0055	4.43	0.000924064	4.43	0.924064
1.63	-0.00547	4.431	0.000928045	4.431	0.928045
1.629	-0.00554	4.432	0.000934017	4.432	0.934017
1.628	-0.00551	4.433	0.000939988	4.433	0.939988
1.627	-0.00552	4.434	0.000942476	4.434	0.942476
1.626	-0.00553	4.435	0.000946955	4.435	0.946955
1.625	-0.00553	4.436	0.000948945	4.436	0.948945
1.624	-0.00555	4.437	0.000955414	4.437	0.955414
1.623	-0.00554	4.438	0.000957902	4.438	0.957902
1.622	-0.00558	4.439	0.000956907	4.439	0.956907
1.621	-0.00558	4.44	0.000962381	4.44	0.962381
1.62	-0.00561	4.441	0.000967357	4.441	0.967357
1.619	-0.00563	4.442	0.000973328	4.442	0.973328
1.618	-0.00562	4.443	0.000976811	4.443	0.976811
1.617	-0.00563	4.444	0.000980295	4.444	0.980295
1.616	-0.00565	4.445	0.000985271	4.445	0.985271
1.615	-0.00565	4.446	0.000988256	4.446	0.988256
1.614	-0.00566	4.447	0.000992735	4.447	0.992735
1.613	-0.00568	4.448	0.000996716	4.448	0.996716
1.612	-0.00567	4.449	0.000999701	4.449	0.999701
1.611	-0.0057	4.45	0.00100468	4.45	1.00468
1.61	-0.00569	4.451	0.00100916	4.451	1.00916
1.609	-0.0057	4.452	0.00101413	4.452	1.01413
1.608	-0.00569	4.453	0.00101911	4.453	1.01911
1.607	-0.00573	4.454	0.00102359	4.454	1.02359
1.606	-0.00571	4.455	0.00102956	4.455	1.02956
1.605	-0.00574	4.456	0.00103503	4.456	1.03503
1.604	-0.00575	4.457	0.00103951	4.457	1.03951
1.603	-0.00576	4.458	0.00104299	4.458	1.04299
1.602	-0.00575	4.459	0.00104797	4.459	1.04797
1.601	-0.00577	4.46	0.00105195	4.46	1.05195
1.6	-0.00577	4.461	0.00105792	4.461	1.05792
1.599	-0.00579	4.462	0.00106389	4.462	1.06389
1.598	-0.00579	4.463	0.00106887	4.463	1.06887
1.597	-0.00579	4.464	0.00107434	4.464	1.07434
1.596	-0.00581	4.465	0.00107832	4.465	1.07832
1.595	-0.00581	4.466	0.0010823	4.466	1.0823
1.594	-0.00583	4.467	0.00108629	4.467	1.08629
1.593	-0.00583	4.468	0.00108977	4.468	1.08977
1.592	-0.00585	4.469	0.00109674	4.469	1.09674
1.591	-0.00585	4.47	0.00110221	4.47	1.10221
1.59	-0.00587	4.471	0.00110768	4.471	1.10768
1.589	-0.00589	4.472	0.00111166	4.472	1.11166
1.588	-0.00588	4.473	0.00111664	4.473	1.11664
1.587	-0.00589	4.474	0.00112211	4.474	1.12211
1.586	-0.00591	4.475	0.00112759	4.475	1.12759
1.585	-0.00593	4.476	0.00113256	4.476	1.13256
1.584	-0.00592	4.477	0.00113953	4.477	1.13953
1.583	-0.00592	4.478	0.0011465	4.478	1.1465
1.582	-0.00592	4.479	0.00115147	4.479	1.15147
1.581	-0.00594	4.48	0.00115645	4.48	1.15645
1.58	-0.00595	4.481	0.00116342	4.481	1.16342
1.579	-0.00596	4.482	0.00117038	4.482	1.17038
1.578	-0.00598	4.483	0.00117735	4.483	1.17735
1.577	-0.00602	4.484	0.00118282	4.484	1.18282
1.576	-0.00602	4.485	0.0011878	4.485	1.1878
1.575	-0.00603	4.486	0.00119327	4.486	1.19327
1.574	-0.00605	4.487	0.00120024	4.487	1.20024
1.573	-0.00607	4.488	0.00120571	4.488	1.20571
1.572	-0.00606	4.489	0.00121069	4.489	1.21069
1.571	-0.00609	4.49	0.00121915	4.49	1.21915
1.57	-0.00611	4.491	0.00122313	4.491	1.22313
1.569	-0.00612	4.492	0.0012301	4.492	1.2301
1.568	-0.00615	4.493	0.00123706	4.493	1.23706
1.567	-0.00618	4.494	0.00124303	4.494	1.24303
1.566	-0.00619	4.495	0.00124751	4.495	1.24751
1.565	-0.00622	4.496	0.00125299	4.496	1.25299
1.564	-0.00622	4.497	0.00125995	4.497	1.25995
1.563	-0.00624	4.498	0.00126692	4.498	1.26692
1.562	-0.00626	4.499	0.00127289	4.499	1.27289
1.561	-0.0063	4.5	0.00128135	4.5	1.28135
1.56	-0.0063	4.501	0.00128981	4.501	1.28981
1.559	-0.00637	4.502	0.00129877	4.502	1.29877
1.558	-0.00636	4.503	0.00130623	4.503	1.30623
1.557	-0.00638	4.504	0.00131469	4.504	1.31469
1.556	-0.00643	4.505	0.00132265	4.505	1.32265
1.555	-0.00642	4.506	0.00133061	4.506	1.33061
1.554	-0.00647	4.507	0.00133708	4.507	1.33708
1.553	-0.0065	4.508	0.00134504	4.508	1.34504
1.552	-0.00652	4.509	0.0013535	4.509	1.3535
1.551	-0.00655	4.51	0.00136296	4.51	1.36296
1.55	-0.00661	4.511	0.00137092	4.511	1.37092
1.549	-0.00661	4.512	0.00137888	4.512	1.37888
1.548	-0.00668	4.513	0.00138684	4.513	1.38684
1.547	-0.00669	4.514	0.00139381	4.514	1.39381
1.546	-0.00669	4.515	0.00140028	4.515	1.40028
1.545	-0.00674	4.516	0.00141123	4.516	1.41123
1.544	-0.00676	4.517	0.00141969	4.517	1.41969
1.543	-0.00679	4.518	0.00142814	4.518	1.42814
1.542	-0.00683	4.519	0.00143511	4.519	1.43511
1.541	-0.00686	4.52	0.00144506	4.52	1.44506
1.54	-0.00688	4.521	0.00145551	4.521	1.45551
1.539	-0.00694	4.522	0.00146447	4.522	1.46447
1.538	-0.00696	4.523	0.00147343	4.523	1.47343
1.537	-0.00699	4.524	0.00148139	4.524	1.48139
1.536	-0.00706	4.525	0.00148985	4.525	1.48985
1.535	-0.00706	4.526	0.00150129	4.526	1.50129
1.534	-0.00709	4.527	0.00151075	4.527	1.51075
1.533	-0.00715	4.528	0.0015212	4.528	1.5212
1.532	-0.00718	4.529	0.00153215	4.529	1.53215
1.531	-0.00723	4.53	0.00154409	4.53	1.54409
1.53	-0.00723	4.531	0.00155504	4.531	1.55504
1.529	-0.00728	4.532	0.00156549	4.532	1.56549
1.528	-0.00732	4.533	0.00157643	4.533	1.57643
1.527	-0.00737	4.534	0.00158738	4.534	1.58738
1.526	-0.00738	4.535	0.00159932	4.535	1.59932
1.525	-0.00741	4.536	0.00161176	4.536	1.61176
1.524	-0.00745	4.537	0.00162072	4.537	1.62072
1.523	-0.00749	4.538	0.00163465	4.538	1.63465
1.522	-0.00755	4.539	0.00164709	4.539	1.64709
1.521	-0.00756	4.54	0.00165754	4.54	1.65754
1.52	-0.00759	4.541	0.00166998	4.541	1.66998
1.519	-0.00761	4.542	0.00168193	4.542	1.68193
1.518	-0.00767	4.543	0.00169586	4.543	1.69586
1.517	-0.00772	4.544	0.00171129	4.544	1.71129
1.516	-0.00773	4.545	0.00172323	4.545	1.72323
1.515	-0.00778	4.546	0.00173567	4.546	1.73567
1.514	-0.0078	4.547	0.00174811	4.547	1.74811
1.513	-0.00782	4.548	0.00176154	4.548	1.76154
1.512	-0.00788	4.549	0.00177548	4.549	1.77548
1.511	-0.00791	4.55	0.00178792	4.55	1.78792
1.51	-0.00795	4.551	0.00180285	4.551	1.80285
1.509	-0.00799	4.552	0.00181977	4.552	1.81977
1.508	-0.00803	4.553	0.0018337	4.553	1.8337
1.507	-0.00806	4.554	0.00185062	4.554	1.85062
1.506	-0.00807	4.555	0.00186754	4.555	1.86754
1.505	-0.00813	4.556	0.00188246	4.556	1.88246
1.504	-0.00815	4.557	0.00189938	4.557	1.89938
1.503	-0.00816	4.558	0.00191332	4.558	1.91332
1.502	-0.0082	4.559	0.00193023	4.559	1.93023
1.501	-0.00824	4.56	0.00194865	4.56	1.94865
1.5	-0.00827	4.561	0.00196357	4.561	1.96357
1.499	-0.0083	4.562	0.00198049	4.562	1.98049
1.498	-0.00835	4.563	0.00199891	4.563	1.99891
1.497	-0.00838	4.564	0.00201433	4.564	2.01433
1.496	-0.00839	4.565	0.00203274	4.565	2.03274
1.495	-0.00841	4.566	0.00205115	4.566	2.05115
1.494	-0.0085	4.567	0.00206758	4.567	2.06758
1.493	-0.00848	4.568	0.00208599	4.568	2.08599
1.492	-0.00851	4.569	0.0021044	4.569	2.1044
1.491	-0.00853	4.57	0.0021243	4.57	2.1243
1.49	-0.00857	4.571	0.00213973	4.571	2.13973
1.489	-0.00859	4.572	0.00216262	4.572	2.16262
1.488	-0.00863	4.573	0.00217954	4.573	2.17954
1.487	-0.00865	4.574	0.00219944	4.574	2.19944
1.486	-0.00868	4.575	0.00221935	4.575	2.21935
1.485	-0.00866	4.576	0.00224224	4.576	2.24224
1.484	-0.0087	4.577	0.00226513	4.577	2.26513
1.483	-0.00872	4.578	0.00228354	4.578	2.28354
1.482	-0.00876	4.579	0.00230494	4.579	2.30494
1.481	-0.00877	4.58	0.00232783	4.58	2.32783
1.48	-0.00881	4.581	0.00235121	4.581	2.35121
1.479	-0.00882	4.582	0.0023741	4.582	2.3741
1.478	-0.00887	4.583	0.00239699	4.583	2.39699
1.477	-0.00888	4.584	0.00241839	4.584	2.41839
1.476	-0.00888	4.585	0.00244128	4.585	2.44128
1.475	-0.00891	4.586	0.00246566	4.586	2.46566
1.474	-0.00894	4.587	0.00249353	4.587	2.49353
1.473	-0.00893	4.588	0.00251791	4.588	2.51791
1.472	-0.00899	4.589	0.00254379	4.589	2.54379
1.471	-0.00899	4.59	0.00256967	4.59	2.56967
1.47	-0.00901	4.591	0.00259902	4.591	2.59902
1.469	-0.00904	4.592	0.00262639	4.592	2.62639
1.468	-0.00906	4.593	0.00265426	4.593	2.65426
1.467	-0.00907	4.594	0.00268312	4.594	2.68312
1.466	-0.00909	4.595	0.00271845	4.595	2.71845
1.465	-0.00911	4.596	0.0027503	4.596	2.7503
1.464	-0.00914	4.597	0.00278414	4.597	2.78414
1.463	-0.00914	4.598	0.00281648	4.598	2.81648
1.462	-0.00917	4.599	0.0028533	4.599	2.8533
1.461	-0.00919	4.6	0.00289112	4.6	2.89112
1.46	-0.0092	4.601	0.00292795	4.601	2.92795
1.459	-0.0092	4.602	0.00296477	4.602	2.96477
1.458	-0.00925	4.603	0.00300458	4.603	3.00458
1.457	-0.00923	4.604	0.00304887	4.604	3.04887
1.456	-0.00923	4.605	0.00309514	4.605	3.09514
1.455	-0.00926	4.606	0.00314242	4.606	3.14242
1.454	-0.0093	4.607	0.00318969	4.607	3.18969
1.453	-0.00928	4.608	0.00324194	4.608	3.24194
1.452	-0.00931	4.609	0.0032922	4.609	3.2922
1.451	-0.00934	4.61	0.00334743	4.61	3.34743
1.45	-0.00938	4.611	0.00340267	4.611	3.40267
1.449	-0.00936	4.612	0.0034579	4.612	3.4579
1.448	-0.00941	4.613	0.0035206	4.613	3.5206
1.447	-0.00939	4.614	0.00358778	4.614	3.58778
1.446	-0.00943	4.615	0.00365545	4.615	3.65545
1.445	-0.00943	4.616	0.00372263	4.616	3.72263
1.444	-0.00943	4.617	0.0037913	4.617	3.7913
1.443	-0.00944	4.618	0.00386793	4.618	3.86793
1.442	-0.00945	4.619	0.00394158	4.619	3.94158
1.441	-0.00948	4.62	0.00401821	4.62	4.01821
1.44	-0.00948	4.621	0.00409932	4.621	4.09932
1.439	-0.0095	4.622	0.00418342	4.622	4.18342
1.438	-0.00953	4.623	0.00426901	4.623	4.26901
1.437	-0.00953	4.624	0.00435808	4.624	4.35808
1.436	-0.00958	4.625	0.00444815	4.625	4.44815
1.435	-0.00955	4.626	0.0045417	4.626	4.5417
1.434	-0.0096	4.627	0.00463973	4.627	4.63973
1.433	-0.0096	4.628	0.00474074	4.628	4.74074
1.432	-0.00961	4.629	0.00484624	4.629	4.84624
1.431	-0.00962	4.63	0.00495472	4.63	4.95472
1.43	-0.00962	4.631	0.00506568	4.631	5.06568
1.429	-0.00964	4.632	0.00518014	4.632	5.18014
1.428	-0.00964	4.633	0.00529956	4.633	5.29956
1.427	-0.00966	4.634	0.00541899	4.634	5.41899
1.426	-0.00971	4.635	0.00554339	4.635	5.54339
1.425	-0.00967	4.636	0.00566282	4.636	5.66282
1.424	-0.00971	4.637	0.00578722	4.637	5.78722
1.423	-0.00973	4.638	0.00592158	4.638	5.92158
1.422	-0.00977	4.639	0.00605593	4.639	6.05593
1.421	-0.00973	4.64	0.00619526	4.64	6.19526
1.42	-0.00978	4.641	0.00633459	4.641	6.33459
1.419	-0.00979	4.642	0.00647393	4.642	6.47393
1.418	-0.00981	4.643	0.00661823	4.643	6.61823
1.417	-0.0098	4.644	0.00677249	4.644	6.77249
1.416	-0.0098	4.645	0.00692178	4.645	6.92178
1.415	-0.00983	4.646	0.00707604	4.646	7.07604
1.414	-0.00983	4.647	0.00723029	4.647	7.23029
1.413	-0.00985	4.648	0.00738953	4.648	7.38953
1.412	-0.00988	4.649	0.00755374	4.649	7.55374
1.411	-0.00988	4.65	0.00771795	4.65	7.71795
1.41	-0.00991	4.651	0.00788714	4.651	7.88714
1.409	-0.01002	4.652	0.00805135	4.652	8.05135
1.408	-0.00999	4.653	0.00822552	4.653	8.22552
1.407	-0.00994	4.654	0.00839968	4.654	8.39968
1.406	-0.00996	4.655	0.00856887	4.655	8.56887
1.405	-0.00999	4.656	0.00874303	4.656	8.74303
1.404	-0.00997	4.657	0.00891222	4.657	8.91222
1.403	-0.00998	4.658	0.00908639	4.658	9.08639
1.402	-0.01002	4.659	0.00926055	4.659	9.26055
1.401	-0.01	4.66	0.00944467	4.66	9.44467
1.4	-0.01004	4.661	0.00961385	4.661	9.61385
1.399	-0.01006	4.662	0.00979299	4.662	9.79299
1.398	-0.01005	4.663	0.00997213	4.663	9.97213
1.397	-0.01007	4.664	0.0101563	4.664	10.1562
1.396	-0.01007	4.665	0.0103553	4.665	10.3553
1.395	-0.01011	4.666	0.0105643	4.666	10.5643
1.394	-0.01017	4.667	0.0107882	4.667	10.7882
1.393	-0.01013	4.668	0.0110221	4.668	11.0221
1.392	-0.01015	4.669	0.0112609	4.669	11.2609
1.391	-0.01013	4.67	0.0115147	4.67	11.5147
1.39	-0.0102	4.671	0.0117984	4.671	11.7984
1.389	-0.0102	4.672	0.0121119	4.672	12.1119
1.388	-0.0102	4.673	0.0124254	4.673	12.4254
1.387	-0.01019	4.674	0.0127438	4.674	12.7438
1.386	-0.01024	4.675	0.0130324	4.675	13.0324
1.385	-0.01024	4.676	0.0133012	4.676	13.3012
1.384	-0.01024	4.677	0.0135549	4.677	13.5549
1.383	-0.01025	4.678	0.013759	4.678	13.759
1.382	-0.01028	4.679	0.0139182	4.679	13.9182
1.381	-0.01029	4.68	0.0140525	4.68	14.0525
1.38	-0.01031	4.681	0.014157	4.681	14.157
1.379	-0.0103	4.682	0.0142466	4.682	14.2466
1.378	-0.01036	4.683	0.0143362	4.683	14.3362
1.377	-0.01035	4.684	0.0144307	4.684	14.4307
1.376	-0.01035	4.685	0.0145153	4.685	14.5153
1.375	-0.01037	4.686	0.0145153	4.686	14.5153
1.374	-0.01036	4.687	0.0144954	4.687	14.4954
1.373	-0.01038	4.688	0.0144556	4.688	14.4556
1.372	-0.01049	4.689	0.0144556	4.689	14.4556
1.371	-0.01046	4.69	0.0144855	4.69	14.4855
1.37	-0.01048	4.691	0.0145949	4.691	14.5949
1.369	-0.01046	4.692	0.0146198	4.692	14.6198
1.368	-0.01049	4.693	0.0144556	4.693	14.4556
1.367	-0.01048	4.694	0.0142018	4.694	14.2018
1.366	-0.01048	4.695	0.0140575	4.695	14.0575
1.365	-0.01054	4.696	0.0138883	4.696	13.8883
1.364	-0.01054	4.697	0.0138535	4.697	13.8535
1.363	-0.01054	4.698	0.0136694	4.698	13.6694
1.362	-0.01056	4.699	0.0133509	4.699	13.3509
1.361	-0.01054	4.7	0.0130922	4.7	13.0922
1.36	-0.01057	4.701	0.0128633	4.701	12.8633
1.359	-0.0106	4.702	0.0126095	4.702	12.6095
1.358	-0.0106	4.703	0.0121815	4.703	12.1815
1.357	-0.01062	4.704	0.0119178	4.704	11.9178
1.356	-0.01062	4.705	0.0117337	4.705	11.7337
1.355	-0.01064	4.706	0.0115545	4.706	11.5545
1.354	-0.01067	4.707	0.0114102	4.707	11.4102
1.353	-0.01069	4.708	0.0113306	4.708	11.3306
1.352	-0.01066	4.709	0.0113356	4.709	11.3356
1.351	-0.01066	4.71	0.0110719	4.71	11.0719
1.35	-0.01069	4.711	0.0107335	4.711	10.7335
1.349	-0.0107	4.712	0.0106389	4.712	10.6389
1.348	-0.01077	4.713	0.0105941	4.713	10.5941
1.347	-0.01075	4.714	0.0103105	4.714	10.3105
1.346	-0.01076	4.715	0.0100219	4.715	10.0219
1.345	-0.0108	4.716	0.00975318	4.716	9.75318
1.344	-0.01076	4.717	0.00961385	4.717	9.61385
1.343	-0.01079	4.718	0.00951433	4.718	9.51433
1.342	-0.01082	4.719	0.00930533	4.719	9.30533
1.341	-0.01079	4.72	0.00913615	4.72	9.13615
1.34	-0.01082	4.721	0.00905155	4.721	9.05155
1.339	-0.01084	4.722	0.00898189	4.722	8.98189
1.338	-0.01085	4.723	0.00887241	4.723	8.87241
1.337	-0.01085	4.724	0.00877787	4.724	8.77787
1.336	-0.01087	4.725	0.00873308	4.725	8.73308
1.335	-0.01089	4.726	0.00865346	4.726	8.65346
1.334	-0.0109	4.727	0.00860868	4.727	8.60868
1.333	-0.01093	4.728	0.00855394	4.728	8.55394
1.332	-0.01095	4.729	0.00853404	4.729	8.53404
1.331	-0.01093	4.73	0.00849423	4.73	8.49423
1.33	-0.01093	4.731	0.00846935	4.731	8.46935
1.329	-0.01096	4.732	0.00849423	4.732	8.49423
1.328	-0.01096	4.733	0.00846437	4.733	8.46437
1.327	-0.01097	4.734	0.00844944	4.734	8.44944
1.326	-0.01103	4.735	0.00845442	4.735	8.45442
1.325	-0.01139	4.736	0.00839968	4.736	8.39968
1.324	-0.01112	4.737	0.00836485	4.737	8.36485
1.323	-0.01107	4.738	0.00839471	4.738	8.39471
1.322	-0.01107	4.739	0.00838475	4.739	8.38475
1.321	-0.01107	4.74	0.00839968	4.74	8.39968
1.32	-0.01109	4.741	0.00842456	4.741	8.42456
1.319	-0.01109	4.742	0.00842456	4.742	8.42456
1.318	-0.01112	4.743	0.00842456	4.743	8.42456
1.317	-0.01112	4.744	0.00842954	4.744	8.42954
1.316	-0.01112	4.745	0.00843949	4.745	8.43949
1.315	-0.01115	4.746	0.00846437	4.746	8.46437
1.314	-0.01115	4.747	0.0084992	4.747	8.4992
1.313	-0.01122	4.748	0.00854896	4.748	8.54896
1.312	-0.01122	4.749	0.00860868	4.749	8.60868
[truncated: 6,320 more rows]

## Sheet: Figure 3f
Arrhenius plot		Fitted linear curve
1000/T	Log	1000/T	Log
K-1	S cm-1	K-1	S cm-1
3.30033	-3.96546	2.83286	-3.33701
3.19489	-3.8948	2.83333	-3.33767
3.09598	-3.72242	2.8338	-3.33834
3.003	-3.57135	2.83427	-3.339
2.91545	-3.4439	2.83473	-3.33967
2.83286	-3.33541	2.8352	-3.34033
		2.83567	-3.341
		2.83614	-3.34166
		2.8366	-3.34233
		2.83707	-3.34299
		2.83754	-3.34366
		2.83801	-3.34432
		2.83848	-3.34499
		2.83894	-3.34565
		2.83941	-3.34632
		2.83988	-3.34698
		2.84035	-3.34765
		2.84082	-3.34831
		2.84128	-3.34898
		2.84175	-3.34964
		2.84222	-3.3503
		2.84269	-3.35097
		2.84316	-3.35163
		2.84362	-3.3523
		2.84409	-3.35296
		2.84456	-3.35363
		2.84503	-3.35429
		2.8455	-3.35496
		2.84596	-3.35562
		2.84643	-3.35629
		2.8469	-3.35695
		2.84737	-3.35762
		2.84784	-3.35828
		2.8483	-3.35895
		2.84877	-3.35961
		2.84924	-3.36028
		2.84971	-3.36094
		2.85017	-3.36161
		2.85064	-3.36227
		2.85111	-3.36294
		2.85158	-3.3636
		2.85205	-3.36427
		2.85251	-3.36493
		2.85298	-3.36559
		2.85345	-3.36626
		2.85392	-3.36692
		2.85439	-3.36759
		2.85485	-3.36825
		2.85532	-3.36892
		2.85579	-3.36958
		2.85626	-3.37025
		2.85673	-3.37091
		2.85719	-3.37158
		2.85766	-3.37224
		2.85813	-3.37291
		2.8586	-3.37357
		2.85907	-3.37424
		2.85953	-3.3749
		2.86	-3.37557
		2.86047	-3.37623
		2.86094	-3.3769
		2.86141	-3.37756
		2.86187	-3.37823
		2.86234	-3.37889
		2.86281	-3.37956
		2.86328	-3.38022
		2.86375	-3.38089
		2.86421	-3.38155
		2.86468	-3.38221
		2.86515	-3.38288
		2.86562	-3.38354
		2.86608	-3.38421
		2.86655	-3.38487
		2.86702	-3.38554
		2.86749	-3.3862
		2.86796	-3.38687
		2.86842	-3.38753
		2.86889	-3.3882
		2.86936	-3.38886
		2.86983	-3.38953
		2.8703	-3.39019
		2.87076	-3.39086
		2.87123	-3.39152
		2.8717	-3.39219
		2.87217	-3.39285
		2.87264	-3.39352
		2.8731	-3.39418
		2.87357	-3.39485
		2.87404	-3.39551
		2.87451	-3.39618
		2.87498	-3.39684
		2.87544	-3.3975
		2.87591	-3.39817
		2.87638	-3.39883
		2.87685	-3.3995
		2.87732	-3.40016
		2.87778	-3.40083
		2.87825	-3.40149
		2.87872	-3.40216
		2.87919	-3.40282
		2.87965	-3.40349
		2.88012	-3.40415
		2.88059	-3.40482
		2.88106	-3.40548
		2.88153	-3.40615
		2.88199	-3.40681
		2.88246	-3.40748
		2.88293	-3.40814
		2.8834	-3.40881
		2.88387	-3.40947
		2.88433	-3.41014
		2.8848	-3.4108
		2.88527	-3.41147
		2.88574	-3.41213
		2.88621	-3.41279
		2.88667	-3.41346
		2.88714	-3.41412
		2.88761	-3.41479
		2.88808	-3.41545
		2.88855	-3.41612
		2.88901	-3.41678
		2.88948	-3.41745
		2.88995	-3.41811
		2.89042	-3.41878
		2.89089	-3.41944
		2.89135	-3.42011
		2.89182	-3.42077
		2.89229	-3.42144
		2.89276	-3.4221
		2.89323	-3.42277
		2.89369	-3.42343
		2.89416	-3.4241
		2.89463	-3.42476
		2.8951	-3.42543
		2.89556	-3.42609
		2.89603	-3.42676
		2.8965	-3.42742
		2.89697	-3.42808
		2.89744	-3.42875
		2.8979	-3.42941
		2.89837	-3.43008
		2.89884	-3.43074
		2.89931	-3.43141
		2.89978	-3.43207
		2.90024	-3.43274
		2.90071	-3.4334
		2.90118	-3.43407
		2.90165	-3.43473
		2.90212	-3.4354
		2.90258	-3.43606
		2.90305	-3.43673
		2.90352	-3.43739
		2.90399	-3.43806
		2.90446	-3.43872
		2.90492	-3.43939
		2.90539	-3.44005
		2.90586	-3.44072
		2.90633	-3.44138
		2.9068	-3.44205
		2.90726	-3.44271
		2.90773	-3.44337
		2.9082	-3.44404
		2.90867	-3.4447
		2.90913	-3.44537
		2.9096	-3.44603
		2.91007	-3.4467
		2.91054	-3.44736
		2.91101	-3.44803
		2.91147	-3.44869
		2.91194	-3.44936
		2.91241	-3.45002
		2.91288	-3.45069
		2.91335	-3.45135
		2.91381	-3.45202
		2.91428	-3.45268
		2.91475	-3.45335
		2.91522	-3.45401
		2.91569	-3.45468
		2.91615	-3.45534
		2.91662	-3.45601
		2.91709	-3.45667
		2.91756	-3.45734
		2.91803	-3.458
		2.91849	-3.45866
		2.91896	-3.45933
		2.91943	-3.45999
		2.9199	-3.46066
		2.92037	-3.46132
		2.92083	-3.46199
		2.9213	-3.46265
		2.92177	-3.46332
		2.92224	-3.46398
		2.92271	-3.46465
		2.92317	-3.46531
		2.92364	-3.46598
		2.92411	-3.46664
		2.92458	-3.46731
		2.92504	-3.46797
		2.92551	-3.46864
		2.92598	-3.4693
		2.92645	-3.46997
		2.92692	-3.47063
		2.92738	-3.4713
		2.92785	-3.47196
		2.92832	-3.47263
		2.92879	-3.47329
		2.92926	-3.47395
		2.92972	-3.47462
		2.93019	-3.47528
		2.93066	-3.47595
		2.93113	-3.47661
		2.9316	-3.47728
		2.93206	-3.47794
		2.93253	-3.47861
		2.933	-3.47927
		2.93347	-3.47994
		2.93394	-3.4806
		2.9344	-3.48127
		2.93487	-3.48193
		2.93534	-3.4826
		2.93581	-3.48326
		2.93628	-3.48393
		2.93674	-3.48459
		2.93721	-3.48526
		2.93768	-3.48592
		2.93815	-3.48659
		2.93861	-3.48725
		2.93908	-3.48792
		2.93955	-3.48858
		2.94002	-3.48924
		2.94049	-3.48991
		2.94095	-3.49057
		2.94142	-3.49124
		2.94189	-3.4919
		2.94236	-3.49257
		2.94283	-3.49323
		2.94329	-3.4939
		2.94376	-3.49456
		2.94423	-3.49523
		2.9447	-3.49589
		2.94517	-3.49656
		2.94563	-3.49722
		2.9461	-3.49789
		2.94657	-3.49855
		2.94704	-3.49922
		2.94751	-3.49988
		2.94797	-3.50055
		2.94844	-3.50121
		2.94891	-3.50188
		2.94938	-3.50254
		2.94985	-3.50321
		2.95031	-3.50387
		2.95078	-3.50453
		2.95125	-3.5052
		2.95172	-3.50586
		2.95219	-3.50653
		2.95265	-3.50719
		2.95312	-3.50786
		2.95359	-3.50852
		2.95406	-3.50919
		2.95452	-3.50985
		2.95499	-3.51052
		2.95546	-3.51118
		2.95593	-3.51185
		2.9564	-3.51251
		2.95686	-3.51318
		2.95733	-3.51384
		2.9578	-3.51451
		2.95827	-3.51517
		2.95874	-3.51584
		2.9592	-3.5165
		2.95967	-3.51717
		2.96014	-3.51783
		2.96061	-3.5185
		2.96108	-3.51916
		2.96154	-3.51982
		2.96201	-3.52049
		2.96248	-3.52115
		2.96295	-3.52182
		2.96342	-3.52248
		2.96388	-3.52315
		2.96435	-3.52381
		2.96482	-3.52448
		2.96529	-3.52514
		2.96576	-3.52581
		2.96622	-3.52647
		2.96669	-3.52714
		2.96716	-3.5278
		2.96763	-3.52847
		2.96809	-3.52913
		2.96856	-3.5298
		2.96903	-3.53046
		2.9695	-3.53113
		2.96997	-3.53179
		2.97043	-3.53246
		2.9709	-3.53312
		2.97137	-3.53379
		2.97184	-3.53445
		2.97231	-3.53511
		2.97277	-3.53578
		2.97324	-3.53644
		2.97371	-3.53711
		2.97418	-3.53777
		2.97465	-3.53844
		2.97511	-3.5391
		2.97558	-3.53977
		2.97605	-3.54043
		2.97652	-3.5411
		2.97699	-3.54176
		2.97745	-3.54243
		2.97792	-3.54309
		2.97839	-3.54376
		2.97886	-3.54442
		2.97933	-3.54509
		2.97979	-3.54575
		2.98026	-3.54642
		2.98073	-3.54708
		2.9812	-3.54775
		2.98167	-3.54841
		2.98213	-3.54908
		2.9826	-3.54974
		2.98307	-3.5504
		2.98354	-3.55107
		2.984	-3.55173
		2.98447	-3.5524
		2.98494	-3.55306
		2.98541	-3.55373
		2.98588	-3.55439
		2.98634	-3.55506
		2.98681	-3.55572
		2.98728	-3.55639
		2.98775	-3.55705
		2.98822	-3.55772
		2.98868	-3.55838
		2.98915	-3.55905
		2.98962	-3.55971
		2.99009	-3.56038
		2.99056	-3.56104
		2.99102	-3.56171
		2.99149	-3.56237
		2.99196	-3.56304
		2.99243	-3.5637
		2.9929	-3.56437
		2.99336	-3.56503
		2.99383	-3.56569
		2.9943	-3.56636
		2.99477	-3.56702
		2.99524	-3.56769
		2.9957	-3.56835
		2.99617	-3.56902
		2.99664	-3.56968
		2.99711	-3.57035
		2.99757	-3.57101
		2.99804	-3.57168
		2.99851	-3.57234
		2.99898	-3.57301
		2.99945	-3.57367
		2.99991	-3.57434
		3.00038	-3.575
		3.00085	-3.57567
		3.00132	-3.57633
		3.00179	-3.577
		3.00225	-3.57766
		3.00272	-3.57833
		3.00319	-3.57899
		3.00366	-3.57966
		3.00413	-3.58032
		3.00459	-3.58099
		3.00506	-3.58165
		3.00553	-3.58231
		3.006	-3.58298
		3.00647	-3.58364
		3.00693	-3.58431
		3.0074	-3.58497
		3.00787	-3.58564
		3.00834	-3.5863
		3.00881	-3.58697
		3.00927	-3.58763
		3.00974	-3.5883
		3.01021	-3.58896
		3.01068	-3.58963
		3.01115	-3.59029
		3.01161	-3.59096
		3.01208	-3.59162
		3.01255	-3.59229
		3.01302	-3.59295
		3.01348	-3.59362
		3.01395	-3.59428
		3.01442	-3.59495
		3.01489	-3.59561
		3.01536	-3.59628
		3.01582	-3.59694
		3.01629	-3.5976
		3.01676	-3.59827
		3.01723	-3.59893
		3.0177	-3.5996
		3.01816	-3.60026
		3.01863	-3.60093
		3.0191	-3.60159
		3.01957	-3.60226
		3.02004	-3.60292
		3.0205	-3.60359
		3.02097	-3.60425
		3.02144	-3.60492
		3.02191	-3.60558
		3.02238	-3.60625
		3.02284	-3.60691
		3.02331	-3.60758
		3.02378	-3.60824
		3.02425	-3.60891
		3.02472	-3.60957
		3.02518	-3.61024
		3.02565	-3.6109
		3.02612	-3.61157
		3.02659	-3.61223
		3.02705	-3.61289
		3.02752	-3.61356
		3.02799	-3.61422
		3.02846	-3.61489
		3.02893	-3.61555
		3.02939	-3.61622
		3.02986	-3.61688
		3.03033	-3.61755
		3.0308	-3.61821
		3.03127	-3.61888
		3.03173	-3.61954
		3.0322	-3.62021
		3.03267	-3.62087
		3.03314	-3.62154
		3.03361	-3.6222
		3.03407	-3.62287
		3.03454	-3.62353
		3.03501	-3.6242
		3.03548	-3.62486
		3.03595	-3.62553
		3.03641	-3.62619
		3.03688	-3.62686
		3.03735	-3.62752
		3.03782	-3.62818
		3.03829	-3.62885
		3.03875	-3.62951
		3.03922	-3.63018
		3.03969	-3.63084
		3.04016	-3.63151
		3.04063	-3.63217
		3.04109	-3.63284
		3.04156	-3.6335
		3.04203	-3.63417
		3.0425	-3.63483
		3.04296	-3.6355
		3.04343	-3.63616
		3.0439	-3.63683
		3.04437	-3.63749
		3.04484	-3.63816
		3.0453	-3.63882
		3.04577	-3.63949
		3.04624	-3.64015
		3.04671	-3.64082
		3.04718	-3.64148
		3.04764	-3.64215
		3.04811	-3.64281
		3.04858	-3.64347
		3.04905	-3.64414
		3.04952	-3.6448
		3.04998	-3.64547
		3.05045	-3.64613
		3.05092	-3.6468
		3.05139	-3.64746
		3.05186	-3.64813
		3.05232	-3.64879
		3.05279	-3.64946
		3.05326	-3.65012
		3.05373	-3.65079
		3.0542	-3.65145
		3.05466	-3.65212
		3.05513	-3.65278
		3.0556	-3.65345
		3.05607	-3.65411
		3.05653	-3.65478
		3.057	-3.65544
		3.05747	-3.65611
		3.05794	-3.65677
		3.05841	-3.65744
		3.05887	-3.6581
		3.05934	-3.65876
		3.05981	-3.65943
		3.06028	-3.66009
		3.06075	-3.66076
		3.06121	-3.66142
		3.06168	-3.66209
		3.06215	-3.66275
		3.06262	-3.66342
		3.06309	-3.66408
		3.06355	-3.66475
		3.06402	-3.66541
		3.06449	-3.66608
		3.06496	-3.66674
		3.06543	-3.66741
		3.06589	-3.66807
		3.06636	-3.66874
		3.06683	-3.6694
		3.0673	-3.67007
		3.06777	-3.67073
		3.06823	-3.6714
		3.0687	-3.67206
		3.06917	-3.67273
		3.06964	-3.67339
		3.07011	-3.67405
		3.07057	-3.67472
		3.07104	-3.67538
		3.07151	-3.67605
		3.07198	-3.67671
		3.07244	-3.67738
		3.07291	-3.67804
		3.07338	-3.67871
		3.07385	-3.67937
		3.07432	-3.68004
		3.07478	-3.6807
		3.07525	-3.68137
		3.07572	-3.68203
		3.07619	-3.6827
		3.07666	-3.68336
		3.07712	-3.68403
		3.07759	-3.68469
		3.07806	-3.68536
		3.07853	-3.68602
		3.079	-3.68669
		3.07946	-3.68735
		3.07993	-3.68802
		3.0804	-3.68868
		3.08087	-3.68934
		3.08134	-3.69001
		3.0818	-3.69067
		3.08227	-3.69134
		3.08274	-3.692
		3.08321	-3.69267
		3.08368	-3.69333
		3.08414	-3.694
		3.08461	-3.69466
		3.08508	-3.69533
		3.08555	-3.69599
		3.08601	-3.69666
		3.08648	-3.69732
		3.08695	-3.69799
		3.08742	-3.69865
		3.08789	-3.69932
		3.08835	-3.69998
		3.08882	-3.70065
		3.08929	-3.70131
		3.08976	-3.70198
		3.09023	-3.70264
		3.09069	-3.70331
		3.09116	-3.70397
		3.09163	-3.70463
		3.0921	-3.7053
		3.09257	-3.70596
		3.09303	-3.70663
		3.0935	-3.70729
		3.09397	-3.70796
		3.09444	-3.70862
		3.09491	-3.70929
		3.09537	-3.70995
		3.09584	-3.71062
		3.09631	-3.71128
		3.09678	-3.71195
		3.09725	-3.71261
		3.09771	-3.71328
		3.09818	-3.71394
		3.09865	-3.71461
		3.09912	-3.71527
		3.09959	-3.71594
		3.10005	-3.7166
		3.10052	-3.71727
		3.10099	-3.71793
		3.10146	-3.7186
		3.10192	-3.71926
		3.10239	-3.71992
		3.10286	-3.72059
		3.10333	-3.72125
		3.1038	-3.72192
		3.10426	-3.72258
		3.10473	-3.72325
		3.1052	-3.72391
		3.10567	-3.72458
		3.10614	-3.72524
		3.1066	-3.72591
		3.10707	-3.72657
		3.10754	-3.72724
		3.10801	-3.7279
		3.10848	-3.72857
		3.10894	-3.72923
		3.10941	-3.7299
		3.10988	-3.73056
		3.11035	-3.73123
		3.11082	-3.73189
		3.11128	-3.73256
		3.11175	-3.73322
		3.11222	-3.73389
		3.11269	-3.73455
		3.11316	-3.73521
		3.11362	-3.73588
		3.11409	-3.73654
		3.11456	-3.73721
		3.11503	-3.73787
		3.1155	-3.73854
		3.11596	-3.7392
		3.11643	-3.73987
		3.1169	-3.74053
		3.11737	-3.7412
		3.11783	-3.74186
		3.1183	-3.74253
		3.11877	-3.74319
		3.11924	-3.74386
		3.11971	-3.74452
		3.12017	-3.74519
		3.12064	-3.74585
		3.12111	-3.74652
		3.12158	-3.74718
		3.12205	-3.74785
		3.12251	-3.74851
		3.12298	-3.74918
		3.12345	-3.74984
		3.12392	-3.7505
		3.12439	-3.75117
		3.12485	-3.75183
		3.12532	-3.7525
		3.12579	-3.75316
		3.12626	-3.75383
		3.12673	-3.75449
		3.12719	-3.75516
		3.12766	-3.75582
		3.12813	-3.75649
		3.1286	-3.75715
		3.12907	-3.75782
		3.12953	-3.75848
		3.13	-3.75915
		3.13047	-3.75981
		3.13094	-3.76048
		3.1314	-3.76114
		3.13187	-3.76181
		3.13234	-3.76247
		3.13281	-3.76314
		3.13328	-3.7638
		3.13374	-3.76447
		3.13421	-3.76513
		3.13468	-3.7658
		3.13515	-3.76646
		3.13562	-3.76712
		3.13608	-3.76779
		3.13655	-3.76845
		3.13702	-3.76912
		3.13749	-3.76978
		3.13796	-3.77045
		3.13842	-3.77111
		3.13889	-3.77178
		3.13936	-3.77244
		3.13983	-3.77311
		3.1403	-3.77377
		3.14076	-3.77444
		3.14123	-3.7751
		3.1417	-3.77577
		3.14217	-3.77643
		3.14264	-3.7771
		3.1431	-3.77776
		3.14357	-3.77843
		3.14404	-3.77909
		3.14451	-3.77976
		3.14498	-3.78042
		3.14544	-3.78109
		3.14591	-3.78175
		3.14638	-3.78241
		3.14685	-3.78308
		3.14731	-3.78374
		3.14778	-3.78441
		3.14825	-3.78507
		3.14872	-3.78574
		3.14919	-3.7864
		3.14965	-3.78707
		3.15012	-3.78773
		3.15059	-3.7884
		3.15106	-3.78906
		3.15153	-3.78973
		3.15199	-3.79039
		3.15246	-3.79106
		3.15293	-3.79172
		3.1534	-3.79239
		3.15387	-3.79305
		3.15433	-3.79372
		3.1548	-3.79438
		3.15527	-3.79505
		3.15574	-3.79571
		3.15621	-3.79638
		3.15667	-3.79704
		3.15714	-3.7977
		3.15761	-3.79837
		3.15808	-3.79903
		3.15855	-3.7997
		3.15901	-3.80036
		3.15948	-3.80103
		3.15995	-3.80169
		3.16042	-3.80236
		3.16088	-3.80302
		3.16135	-3.80369
		3.16182	-3.80435
		3.16229	-3.80502
		3.16276	-3.80568
		3.16322	-3.80635
		3.16369	-3.80701
		3.16416	-3.80768
		3.16463	-3.80834
		3.1651	-3.80901
		3.16556	-3.80967
		3.16603	-3.81034
		3.1665	-3.811
		3.16697	-3.81167
		3.16744	-3.81233
		3.1679	-3.81299
		3.16837	-3.81366
		3.16884	-3.81432
		3.16931	-3.81499
		3.16978	-3.81565
		3.17024	-3.81632
		3.17071	-3.81698
		3.17118	-3.81765
		3.17165	-3.81831
		3.17212	-3.81898
		3.17258	-3.81964
		3.17305	-3.82031
		3.17352	-3.82097
		3.17399	-3.82164
		3.17446	-3.8223
		3.17492	-3.82297
		3.17539	-3.82363
		3.17586	-3.8243
		3.17633	-3.82496
		3.17679	-3.82563
		3.17726	-3.82629
		3.17773	-3.82696
		3.1782	-3.82762
		3.17867	-3.82828
		3.17913	-3.82895
		3.1796	-3.82961
		3.18007	-3.83028
		3.18054	-3.83094
		3.18101	-3.83161
		3.18147	-3.83227
		3.18194	-3.83294
		3.18241	-3.8336
		3.18288	-3.83427
		3.18335	-3.83493
		3.18381	-3.8356
		3.18428	-3.83626
		3.18475	-3.83693
		3.18522	-3.83759
		3.18569	-3.83826
		3.18615	-3.83892
		3.18662	-3.83959
		3.18709	-3.84025
		3.18756	-3.84092
		3.18803	-3.84158
		3.18849	-3.84225
		3.18896	-3.84291
		3.18943	-3.84357
		3.1899	-3.84424
		3.19036	-3.8449
		3.19083	-3.84557
		3.1913	-3.84623
		3.19177	-3.8469
		3.19224	-3.84756
		3.1927	-3.84823
		3.19317	-3.84889
		3.19364	-3.84956
		3.19411	-3.85022
		3.19458	-3.85089
		3.19504	-3.85155
		3.19551	-3.85222
		3.19598	-3.85288
		3.19645	-3.85355
		3.19692	-3.85421
		3.19738	-3.85488
		3.19785	-3.85554
		3.19832	-3.85621
		3.19879	-3.85687
		3.19926	-3.85754
		3.19972	-3.8582
		3.20019	-3.85886
		3.20066	-3.85953
		3.20113	-3.86019
		3.2016	-3.86086
		3.20206	-3.86152
		3.20253	-3.86219
		3.203	-3.86285
		3.20347	-3.86352
		3.20394	-3.86418
		3.2044	-3.86485
		3.20487	-3.86551
		3.20534	-3.86618
		3.20581	-3.86684
		3.20627	-3.86751
		3.20674	-3.86817
		3.20721	-3.86884
		3.20768	-3.8695
		3.20815	-3.87017
		3.20861	-3.87083
		3.20908	-3.8715
		3.20955	-3.87216
		3.21002	-3.87283
		3.21049	-3.87349
		3.21095	-3.87415
		3.21142	-3.87482
		3.21189	-3.87548
		3.21236	-3.87615
		3.21283	-3.87681
		3.21329	-3.87748
		3.21376	-3.87814
		3.21423	-3.87881
		3.2147	-3.87947
		3.21517	-3.88014
		3.21563	-3.8808
		3.2161	-3.88147
		3.21657	-3.88213
		3.21704	-3.8828
		3.21751	-3.88346
		3.21797	-3.88413
		3.21844	-3.88479
		3.21891	-3.88546
		3.21938	-3.88612
		3.21984	-3.88679
		3.22031	-3.88745
		3.22078	-3.88812
		3.22125	-3.88878
		3.22172	-3.88944
		3.22218	-3.89011
		3.22265	-3.89077
		3.22312	-3.89144
		3.22359	-3.8921
		3.22406	-3.89277
		3.22452	-3.89343
		3.22499	-3.8941
		3.22546	-3.89476
		3.22593	-3.89543
		3.2264	-3.89609
		3.22686	-3.89676
		3.22733	-3.89742
		3.2278	-3.89809
		3.22827	-3.89875
		3.22874	-3.89942
		3.2292	-3.90008
		3.22967	-3.90075
		3.23014	-3.90141
		3.23061	-3.90208
		3.23108	-3.90274
		3.23154	-3.90341
		3.23201	-3.90407
		3.23248	-3.90473
		3.23295	-3.9054
		3.23342	-3.90606
		3.23388	-3.90673
		3.23435	-3.90739
		3.23482	-3.90806
		3.23529	-3.90872
		3.23575	-3.90939
		3.23622	-3.91005
		3.23669	-3.91072
		3.23716	-3.91138
		3.23763	-3.91205
		3.23809	-3.91271
		3.23856	-3.91338
		3.23903	-3.91404
		3.2395	-3.91471
		3.23997	-3.91537
		3.24043	-3.91604
		3.2409	-3.9167
		3.24137	-3.91737
		3.24184	-3.91803
		3.24231	-3.9187
		3.24277	-3.91936
		3.24324	-3.92002
		3.24371	-3.92069
		3.24418	-3.92135
		3.24465	-3.92202
		3.24511	-3.92268
		3.24558	-3.92335
		3.24605	-3.92401
		3.24652	-3.92468
		3.24699	-3.92534
		3.24745	-3.92601
		3.24792	-3.92667
		3.24839	-3.92734
		3.24886	-3.928
		3.24932	-3.92867
		3.24979	-3.92933
		3.25026	-3.93
		3.25073	-3.93066
		3.2512	-3.93133
		3.25166	-3.93199
		3.25213	-3.93266
		3.2526	-3.93332
		3.25307	-3.93399
		3.25354	-3.93465
		3.254	-3.93531
		3.25447	-3.93598
		3.25494	-3.93664
		3.25541	-3.93731
		3.25588	-3.93797
		3.25634	-3.93864
		3.25681	-3.9393
		3.25728	-3.93997
		3.25775	-3.94063
		3.25822	-3.9413
		3.25868	-3.94196
		3.25915	-3.94263
		3.25962	-3.94329
		3.26009	-3.94396
		3.26056	-3.94462
		3.26102	-3.94529
		3.26149	-3.94595
		3.26196	-3.94662
		3.26243	-3.94728
		3.2629	-3.94795
		3.26336	-3.94861
		3.26383	-3.94928
		3.2643	-3.94994
		3.26477	-3.9506
		3.26523	-3.95127
		3.2657	-3.95193
		3.26617	-3.9526
		3.26664	-3.95326
		3.26711	-3.95393
		3.26757	-3.95459
		3.26804	-3.95526
		3.26851	-3.95592
		3.26898	-3.95659
		3.26945	-3.95725
		3.26991	-3.95792
		3.27038	-3.95858
		3.27085	-3.95925
		3.27132	-3.95991
		3.27179	-3.96058
		3.27225	-3.96124
		3.27272	-3.96191
		3.27319	-3.96257
		3.27366	-3.96324
		3.27413	-3.9639
		3.27459	-3.96457
		3.27506	-3.96523
		3.27553	-3.9659
		3.276	-3.96656
		3.27647	-3.96722
		3.27693	-3.96789
		3.2774	-3.96855
		3.27787	-3.96922
		3.27834	-3.96988
		3.2788	-3.97055
		3.27927	-3.97121
		3.27974	-3.97188
		3.28021	-3.97254
		3.28068	-3.97321
		3.28114	-3.97387
		3.28161	-3.97454
		3.28208	-3.9752
		3.28255	-3.97587
		3.28302	-3.97653
		3.28348	-3.9772
		3.28395	-3.97786
		3.28442	-3.97853
		3.28489	-3.97919
		3.28536	-3.97986
		3.28582	-3.98052
		3.28629	-3.98119
		3.28676	-3.98185
		3.28723	-3.98251
		3.2877	-3.98318
		3.28816	-3.98384
		3.28863	-3.98451
		3.2891	-3.98517
		3.28957	-3.98584
		3.29004	-3.9865
		3.2905	-3.98717
		3.29097	-3.98783
		3.29144	-3.9885
		3.29191	-3.98916
		3.29238	-3.98983
		3.29284	-3.99049
		3.29331	-3.99116
		3.29378	-3.99182
		3.29425	-3.99249
		3.29471	-3.99315
		3.29518	-3.99382
		3.29565	-3.99448
		3.29612	-3.99515
		3.29659	-3.99581
		3.29705	-3.99648
		3.29752	-3.99714
		3.29799	-3.9978
		3.29846	-3.99847
		3.29893	-3.99913
		3.29939	-3.9998
		3.29986	-4.00046
		3.30033	-4.00113

## Sheet: Figure 3g
i-t curve		The inset (before polarization)		The inset (after polarization)
Time	Current	Z'	-Z''	Z'	-Z''
s	μA	ohm	ohm	ohm	ohm
0.1	19.4754	41.42	3.65	45.91	4.813
10.11	19.4476	42.03	5.585	46.6	6.739
20.12	19.42	42.71	7.535	47.38	8.737
30.13	19.3926	43.51	9.552	48.27	10.81
40.14	19.3655	44.48	11.74	49.33	13.05
50.16	19.3386	45.61	14.06	50.59	15.46
60.17	19.3119	46.94	16.55	51.97	18.05
70.18	19.2855	48.47	19.3	53.63	20.96
80.19	19.2593	50.26	22.38	55.56	24.14
90.2	19.2334	52.37	25.72	57.82	27.68
100.21	19.2076	54.85	29.41	60.42	31.59
110.22	19.1821	57.78	33.53	63.5	35.96
120.23	19.1568	61.23	38.01	67.12	40.71
130.24	19.1317	65.33	42.94	71.38	45.95
140.25	19.1069	70.11	48.3	76.34	51.7
150.27	19.0822	75.76	54.03	82.16	57.92
160.28	19.0578	82.43	60.09	89.01	64.58
170.29	19.0336	90.14	66.34	96.98	71.6
180.3	19.0096	99.08	72.67	106.3	78.78
190.31	18.9858	109.5	78.78	117	85.96
200.32	18.9622	121.2	84.45	129.4	92.87
210.33	18.9388	134.2	89.3	143.4	99.36
220.34	18.9156	148.3	93	158.7	104.6
230.35	18.8927	163.2	95.2	175.5	108.4
240.36	18.8699	178.5	96.01	192.9	110.4
250.38	18.8473	194.5	94.03	211.6	109.4
260.39	18.8249	209.2	91.58	229.1	107.6
270.4	18.8027	223.8	87.46	246.6	103.6
280.41	18.7808	236.6	82.24	262.3	97.95
290.42	18.7589	248.6	75.86	276.9	90.79
300.43	18.7373	258.1	69.44	288.7	83.34
310.44	18.7159	267.2	62.03	299.7	74.56
320.45	18.6947	274	55.34	308.2	66.58
330.46	18.6736	280.1	48.44	315.5	58.25
340.47	18.6527	284.5	42.66	320.8	51.33
350.49	18.632	288	37.39	325	44.97
360.5	18.6115	291.5	30.89	329.2	37.26
370.51	18.5912	294.4	24.05	332.5	29.28
380.52	18.5711	296.1	20.95	334.6	25.55
390.53	18.5511	298	17.73	336.8	21.78
400.54	18.5313	298.9	16.1	337.7	19.92
410.55	18.5116	300	14.24	338.9	17.77
420.56	18.4922	300.9	12.7	340	16.08
430.57	18.4729	301.7	11.44	341	14.75
440.58	18.4538	302.5	10.43	342	13.69
450.6	18.4348	303.2	9.591	343	12.92
460.61	18.416	303.9	8.972	344	12.37
470.62	18.3974	304.6	8.45	345	12.02
480.63	18.3789	305.3	8.111	346	11.83
490.64	18.3606	306	7.15	347.2	10.96
500.65	18.3425	306.7	7.148	348.3	11.21
510.66	18.3245	307.4	7.207	349.6	11.46
520.67	18.3066	308.2	7.318	351	11.82
530.68	18.2889	309.1	7.51	352.4	12.2
540.69	18.2714	310	7.754	354.1	12.6
550.71	18.2541	310.9	8.068	355.6	13.11
560.72	18.2368	312.1	8.395	357.7	13.48
570.73	18.2198	313	8.844	359.3	14.07
580.74	18.2028	314.7	9.075	362.2	14.15
590.75	18.1861	315.9	9.585	364	14.82
600.76	18.1694	317	10.27	365.9	15.47
610.77	18.153	318.4	9.198	368.3	14.08
620.78	18.1366	319.5	10.31	369.7	15.49
630.79	18.1204	320.9	11.41	371.8	16.67
640.8	18.1044	322.3	12.53	374	17.8
650.82	18.0884	323.9	13.75	376.3	19
660.83	18.0727	325.5	14.85	378.7	20.21
670.84	18.057	327.2	16.08	381.2	21.46
680.85	18.0415	329.2	17.41	383.9	22.72
690.86	18.0261	331.3	18.74	386.7	24.05
700.87	18.0109	333.6	20.17	389.7	25.45
710.88	17.9958	336.2	21.67	392.8	26.92
720.89	17.9808	339.1	23.24	396.1	28.42
730.9	17.966
740.91	17.9513
750.93	17.9367
760.94	17.9222
770.95	17.9079
780.96	17.8937
790.97	17.8796
800.98	17.8656
807	17.8573
810.99	17.8518
821	17.8381
831.01	17.8245
841.03	17.811
851.04	17.7976
861.05	17.7844
871.06	17.7712
881.07	17.7582
891.08	17.7453
901.09	17.7325
911.1	17.7198
921.11	17.7073
931.12	17.6948
941.14	17.6824
951.15	17.6702
961.16	17.6581
971.17	17.646
981.18	17.6341
991.19	17.6223
1000.51	17.612
1001.26	17.6108
1001.2	17.6105
1002.63	17.6096
1003.51	17.6085
1004.51	17.6073
1005.74	17.6061
1006.73	17.605
1007.23	17.6038
1008.26	17.6026
1009.47	17.6015
1010.46	17.6003
1011.43	17.5992
1011.21	17.5989
1012.46	17.598
1013.23	17.5969
1014.58	17.5957
1015.52	17.5946
1016.54	17.5934
1017.57	17.5922
1018.24	17.5911
1019.23	17.59
1020.47	17.5888
1021.57	17.5877
1021.22	17.5874
1022.35	17.5865
1023.35	17.5854
1024.24	17.5842
1025.24	17.5831
1026.33	17.5819
1027.35	17.5808
1028.35	17.5797
1029.48	17.5785
1030.58	17.5774
1031.68	17.5763
1031.23	17.576
1032.64	17.5751
1033.36	17.574
1034.85	17.5728
1035.8	17.5717
1036.47	17.5706
1037.45	17.5694
1038.36	17.5683
1039.23	17.5672
1040.43	17.5661
1041.72	17.5649
1041.25	17.5647
1042.26	17.5638
1043.25	17.5627
1044.62	17.5616
1045.24	17.5604
1046.62	17.5593
1047.46	17.5582
1048.46	17.5571
1049.85	17.556
1050.33	17.5548
1051.23	17.5537
1051.26	17.5534
1052.35	17.5526
1053.36	17.5515
1054.46	17.5504
1055.33	17.5493
1056.32	17.5482
1057.58	17.547
1058.67	17.5459
1059.57	17.5448
1060.36	17.5437
1061.46	17.5426
1061.27	17.5423
1062.14	17.5415
1063.35	17.5404
1064.36	17.5393
1065.46	17.5382
1066.52	17.5371
1067.53	17.536
1068.46	17.5349
1069.51	17.5338
1070.51	17.5327
1071.25	17.5316
1071.28	17.5313
1072.53	17.5305
1073.51	17.5294
1074.24	17.5283
1075.21	17.5272
1076.32	17.5261
1077.21	17.525
1078.32	17.5239
1079.75	17.5228
1080.21	17.5218
1081.32	17.5207
1081.29	17.5204
1082.25	17.5196
1083.75	17.5185
1084.75	17.5174
1085.69	17.5163
1086.74	17.5153
1087.63	17.5142
1088.24	17.5131
1089.41	17.512
1090.51	17.5109
1091.45	17.5099
1091.3	17.5095
1092.72	17.5088
1093.73	17.5077
1094.25	17.5066
1095.62	17.5055
1096.25	17.5045
1097.68	17.5034
1098.46	17.5023
1101.31	17.4988
1111.32	17.4881
1121.33	17.4776
1131.34	17.4671
1141.36	17.4567
1151.37	17.4464
1161.38	17.4363
1171.39	17.4262
1181.4	17.4161
1191.41	17.4062
1201.42	17.3964
1211.43	17.3866
1221.44	17.3769
1231.45	17.3673
1241.47	17.3578
1251.48	17.3484
1261.49	17.3391
1271.5	17.3298
1281.51	17.3206
1291.52	17.3115
1301.53	17.3025
1311.54	17.2936
1321.55	17.2847
1331.56	17.2759
1341.58	17.2672
1351.59	17.2586
1361.6	17.25
1371.61	17.2416
1381.62	17.2331
1391.63	17.2248
1401.64	17.2165
1411.65	17.2083
1421.66	17.2002
1431.67	17.1922
1441.69	17.1842
1451.7	17.1763
1461.71	17.1684
1471.72	17.1607
1481.73	17.153
1491.74	17.1453
1501.75	17.1377
1511.76	17.1302
1521.77	17.1228
1531.78	17.1154
1541.8	17.1081
1551.81	17.1009
1561.82	17.0937
1571.83	17.0865
1581.84	17.0795
1591.85	17.0725
1601.86	17.0655
1611.87	17.0587
1621.88	17.0518
1631.89	17.0451
1641.91	17.0384
1651.92	17.0317
1661.93	17.0252
1671.94	17.0186
1681.95	17.0121
1691.96	17.0057
1701.97	16.9994
1711.98	16.9931
1721.99	16.9868
1732.01	16.9806
1742.02	16.9745
1752.03	16.9684
1762.04	16.9624
1772.05	16.9564
1782.06	16.9505
1792.07	16.9446
1802.08	16.9388
1812.09	16.933
1822.1	16.9273
1832.12	16.9216
1842.13	16.9159
1852.14	16.9104
1862.15	16.9048
1872.16	16.8994
1882.17	16.8939
1892.18	16.8885
1902.19	16.8832
1912.2	16.8779
1922.21	16.8727
1932.23	16.8675
1942.24	16.8623
1952.25	16.8572
1962.26	16.8521
1972.27	16.8471
1982.28	16.8421
1992.29	16.8372
2002.3	16.8323
2012.31	16.8275
2022.32	16.8226
2032.34	16.8179
2042.35	16.8132
2052.36	16.8085
2062.37	16.8038
2072.38	16.7992
2082.39	16.7947
2092.4	16.7902
2102.41	16.7857
2112.42	16.7812
2122.43	16.7768
2132.45	16.7724
2142.46	16.7681
2152.47	16.7638
2162.48	16.7596
2172.49	16.7554
2182.5	16.7512
2192.51	16.747
2202.52	16.7429
2212.53	16.7388
2222.54	16.7348
2232.56	16.7308
2242.57	16.7268
2252.58	16.7229
2262.59	16.719
2272.6	16.7152
2282.61	16.7113
2292.62	16.7075
2302.63	16.7038
2312.64	16.7
2322.65	16.6963
2332.67	16.6927
2342.68	16.689
2352.69	16.6854
2362.7	16.6819
2372.71	16.6783
2382.72	16.6748
2392.73	16.6713
2402.74	16.6679
2412.75	16.6645
2422.76	16.6611
2432.78	16.6577
2442.79	16.6544
2452.8	16.6511
2462.81	16.6478
2472.82	16.6446
2482.83	16.6413
2492.84	16.6382
2502.85	16.635
2512.86	16.6319
2522.88	16.6288
2532.89	16.6257
2542.9	16.6226
2552.91	16.6196
2562.92	16.6166
2572.93	16.6136
2582.94	16.6107
2592.95	16.6078
2602.96	16.6049
2612.97	16.602
2622.99	16.5992
2633	16.5963
2643.01	16.5935
2653.02	16.5908
2663.03	16.588
2673.04	16.5853
2683.05	16.5826
2693.06	16.5799
2703.07	16.5773
2713.08	16.5746
2723.1	16.572
2733.11	16.5694
2743.12	16.5669
2753.13	16.5643
2763.14	16.5618
2773.15	16.5593
2783.16	16.5569
2793.17	16.5544
2803.18	16.552
2813.19	16.5495
2823.21	16.5472
2833.22	16.5448
2843.23	16.5424
2853.24	16.5401
2863.25	16.5378
2873.26	16.5355
2883.27	16.5333
2893.28	16.531
2903.29	16.5288
2913.3	16.5266
2923.32	16.5244
2933.33	16.5222
2943.34	16.5201
2953.35	16.5179
2963.36	16.5158
2973.37	16.5137
2983.38	16.5116
2993.39	16.5096
3003.4	16.5075
3013.41	16.5055
3023.43	16.5035
3033.44	16.5015
3043.45	16.4995
3053.46	16.4976
3063.47	16.4957
3073.48	16.4937
3083.49	16.4918
3093.5	16.49
3103.51	16.4881
3113.52	16.4862
3123.54	16.4844
3133.55	16.4826
3143.56	16.4808
3153.57	16.479
3163.58	16.4772
3173.59	16.4754
3183.6	16.4737
3193.61	16.4719
3203.62	16.4702
3213.63	16.4685
3223.65	16.4669
3233.66	16.4652
3243.67	16.4635
3253.68	16.4619
3263.69	16.4603
3273.7	16.4586
3283.71	16.457
3293.72	16.4555
3303.73	16.4539
3313.75	16.4523
3323.76	16.4508
3333.77	16.4493
3343.78	16.4477
3353.79	16.4462
3363.8	16.4448
3373.81	16.4433
3383.82	16.4418
3393.83	16.4404
3403.84	16.4389
3413.86	16.4375
3423.87	16.4361
3433.88	16.4347
3443.89	16.4333
3453.9	16.4319
3463.91	16.4306
3473.92	16.4292
3483.93	16.4278
3493.94	16.4265
3503.95	16.4252
3513.97	16.4239
3523.98	16.4226
3533.99	16.4213
3544	16.42
3554.01	16.4188
3564.02	16.4175
3574.03	16.4163
3584.04	16.4151
3594.05	16.4138
3604.06	16.4126
3614.08	16.4114
3624.09	16.4102
3634.1	16.4091
3644.11	16.4079
3654.12	16.4067
3664.13	16.4056
3674.14	16.4045
3684.15	16.4033
3694.16	16.4022
3704.17	16.4011
3714.19	16.4
3724.2	16.3989
3734.21	16.3978
3744.22	16.3968
3754.23	16.3957
3764.24	16.3947
3774.25	16.3936
3784.26	16.3926
3794.27	16.3916
3804.28	16.3906
3814.3	16.3895
3824.31	16.3885
3834.32	16.3876
3844.33	16.3866
3854.34	16.3856
3864.35	16.3846
3874.36	16.3837
3884.37	16.3827
3894.38	16.3818
3904.39	16.3809
3914.41	16.38
3924.42	16.379
3934.43	16.3781
3944.44	16.3772
3954.45	16.3763
3964.46	16.3755
3974.47	16.3746
3984.48	16.3737
3994.49	16.3729
4004.5	16.372
4014.52	16.3712
4024.53	16.3703
4034.54	16.3695
4044.55	16.3687
4054.56	16.3679
4064.57	16.367
4074.58	16.3663
4084.59	16.3655
4094.6	16.3647
4104.62	16.3639
4114.63	16.3631
4124.64	16.3623
4134.65	16.3616
4144.66	16.3608
4154.67	16.3601
4164.68	16.3593
4174.69	16.3586
4184.7	16.3579
4194.71	16.3572
4204.73	16.3564
4214.74	16.3557
4224.75	16.355
4234.76	16.3543
4244.77	16.3536
4254.78	16.353
4264.79	16.3523
4274.8	16.3516
4284.81	16.3509
4294.82	16.3503
4304.84	16.3496
4314.85	16.349
4324.86	16.3483
4334.87	16.3477
4344.88	16.3471
4354.89	16.3464
4364.9	16.3458
4374.91	16.3452
4384.92	16.3446
4394.93	16.344
4404.95	16.3434
4414.96	16.3428
4424.97	16.3422
4434.98	16.3416
4444.99	16.341
4455	16.3405
4465.01	16.3399
4475.02	16.3393
4485.03	16.3388
4495.04	16.3382
4505.06	16.3377
4515.07	16.3371
4525.08	16.3366
4535.09	16.336
4545.1	16.3355
4555.11	16.335
4565.12	16.3345
4575.13	16.3339
4585.14	16.3334
4595.15	16.3329
4605.17	16.3324
4615.18	16.3319
4625.19	16.3314
4635.2	16.3309
4645.21	16.3304
4655.22	16.33
4665.23	16.3295
4675.24	16.329
4685.25	16.3285
4695.26	16.3281
4705.28	16.3276
4715.29	16.3271
4725.3	16.3267
4735.31	16.3262
4745.32	16.3258
4755.33	16.3253
4765.34	16.3249
4775.35	16.3245
4785.36	16.324
4795.37	16.3236
4805.39	16.3232
4815.4	16.3228
4825.41	16.3224
4835.42	16.3219
4845.43	16.3215
4855.44	16.3211
4865.45	16.3207
4875.46	16.3203
4885.47	16.3199
4895.48	16.3195
4905.5	16.3192
4915.51	16.3188
4925.52	16.3184
4935.53	16.318
4945.54	16.3176
4955.55	16.3173
4965.56	16.3169
4975.57	16.3165
4985.58	16.3162
4995.6	16.3158
5005.61	16.3154
5015.62	16.3151
5025.63	16.3148
5035.64	16.3144
5045.65	16.3141
5055.66	16.3137
5065.67	16.3134
5075.68	16.3131
5085.69	16.3127
5095.71	16.3124
5105.72	16.3121
5115.73	16.3117
5125.74	16.3114
5135.75	16.3111
5145.76	16.3108
5155.77	16.3105
5165.78	16.3102
5175.79	16.3099
5185.8	16.3096
5195.82	16.3093
5205.83	16.309
5215.84	16.3087
5225.85	16.3084
5235.86	16.3081
5245.87	16.3078
5255.88	16.3075
5265.89	16.3072
5275.9	16.3069
5285.91	16.3067
5295.93	16.3064
5305.94	16.3061
5315.95	16.3058
5325.96	16.3056
5335.97	16.3053
5345.98	16.305
5355.99	16.3048
5366	16.3045
5376.01	16.3043
5386.02	16.304
5396.04	16.3038
5406.05	16.3035
5416.06	16.3033
5426.07	16.303
5436.08	16.3028
5446.09	16.3025
5456.1	16.3023
5466.11	16.3021
5476.12	16.3018
5486.13	16.3016
5496.15	16.3013
5506.16	16.3011
5516.17	16.3009
5526.18	16.3007
5536.19	16.3004
5546.2	16.3002
5556.21	16.3
5566.22	16.2998
5576.23	16.2996
5586.24	16.2994
5596.26	16.2991
5606.27	16.2989
5616.28	16.2987
5626.29	16.2985
5636.3	16.2983
5646.31	16.2981
5656.32	16.2979
5666.33	16.2977
5676.34	16.2975
5686.35	16.2973
5696.37	16.2971
5706.38	16.2969
5716.39	16.2967
5726.4	16.2965
5736.41	16.2964
5746.42	16.2962
5756.43	16.296
5766.44	16.2958
5776.45	16.2956
5786.47	16.2954
5796.48	16.2953
5806.49	16.2951
5816.5	16.2949
5826.51	16.2947
5836.52	16.2946
5846.53	16.2944
5856.54	16.2942
5866.55	16.294
5876.56	16.2939
5886.58	16.2937
5896.59	16.2936
5906.6	16.2934
5916.61	16.2932
5926.62	16.2931
5936.63	16.2929
5946.64	16.2928
5956.65	16.2926
5966.66	16.2924
5976.67	16.2923
5986.69	16.2921
5996.7	16.292
6006.71	16.2919
6016.72	16.2917
6026.73	16.2916
6036.74	16.2914
6046.75	16.2913
6056.76	16.2911
6066.77	16.291
6076.78	16.2908
6086.8	16.2907
6096.81	16.2906
6106.82	16.2904
6116.83	16.2903
6126.84	16.2902
6136.85	16.29
6146.86	16.2899
6156.87	16.2898
6166.88	16.2897
6176.89	16.2895
6186.91	16.2894
6196.92	16.2893
6206.93	16.2891
6216.94	16.289
6226.95	16.2889
6236.96	16.2888
6246.97	16.2887
6256.98	16.2885
6266.99	16.2884
6277	16.2883
6287.02	16.2882
6297.03	16.2881
6307.04	16.2879
6317.05	16.2878
6327.06	16.2877
6337.07	16.2876
6347.08	16.2875
6357.09	16.2874
6367.1	16.2873
6377.11	16.2872
6387.13	16.2871
6397.14	16.287
6407.15	16.2869
6417.16	16.2868
6427.17	16.2867
6437.18	16.2866
6447.19	16.2865
6457.2	16.2864
6467.21	16.2863
6477.22	16.2862
6487.24	16.2861
6497.25	16.286
6507.26	16.2859
6517.27	16.2858
6527.28	16.2857
6537.29	16.2856
6547.3	16.2855
6557.31	16.2854
6567.32	16.2853
6577.34	16.2852
6587.35	16.2851
6597.36	16.285
6607.37	16.2849
6617.38	16.2849
6627.39	16.2848
6637.4	16.2847
6647.41	16.2846
6657.42	16.2845
6667.43	16.2844
6677.45	16.2844
6687.46	16.2843
6697.47	16.2842
6707.48	16.2841
6717.49	16.284
6727.5	16.284
6737.51	16.2839
6747.52	16.2838
6757.53	16.2837
6767.54	16.2837
6777.56	16.2836
6787.57	16.2835
6797.58	16.2834
6807.59	16.2833
6817.6	16.2833
6827.61	16.2832
6837.62	16.2831
6847.63	16.2831
6857.64	16.283
6867.65	16.2829
6877.67	16.2828
6887.68	16.2828
6897.69	16.2827
6907.7	16.2827
6917.71	16.2826
6927.72	16.2825
6937.73	16.2825
6947.74	16.2824
6957.75	16.2823
6967.76	16.2823
6977.78	16.2822
6987.79	16.2821
6997.8	16.2821
7007.81	16.282
7017.82	16.2819
7027.83	16.2819
7037.84	16.2818
7047.85	16.2818
7057.86	16.2817
7067.87	16.2816
7077.89	16.2816
7087.9	16.2815
7097.91	16.2815
7107.92	16.2814
7117.93	16.2814
7127.94	16.2813
7137.95	16.2812
7147.96	16.2812
7157.97	16.2811
7167.98	16.2811
7178	16.281
7188.01	16.281
7198.02	16.2809
7208.03	16.2809
7218.04	16.2808
7228.05	16.2808
7238.06	16.2807
7248.07	16.2807
7258.08	16.2806
7268.09	16.2806
7278.11	16.2805
7288.12	16.2805
7298.13	16.2804
7308.14	16.2804
7318.15	16.2803
7328.16	16.2803
7338.17	16.2802
7348.18	16.2802
7358.19	16.2801
7368.21	16.2801
7378.22	16.28
7388.23	16.28
7398.24	16.28
7408.25	16.2799
7418.26	16.2799
7428.27	16.2798
7438.28	16.2798
7448.29	16.2797
7458.3	16.2797
7468.32	16.2797
7478.33	16.2796
7488.34	16.2796
7498.35	16.2795
7508.36	16.2795
7518.37	16.2795
7528.38	16.2794
7538.39	16.2794
7548.4	16.2794
7558.41	16.2793
7568.43	16.2793
7578.44	16.2792
7588.45	16.2792
7598.46	16.2792
7608.47	16.2791
7618.48	16.2791
7628.49	16.2791
7638.5	16.279
7648.51	16.279
7658.52	16.2789
7668.54	16.2789
7678.55	16.2789
7688.56	16.2788
7698.57	16.2788
7708.58	16.2788
7718.59	16.2787
7728.6	16.2787
7738.61	16.2787
7748.62	16.2786
7758.63	16.2786
7768.65	16.2786
7778.66	16.2785
7788.67	16.2785
7798.68	16.2785
7808.69	16.2784
7818.7	16.2784
7828.71	16.2784
7838.72	16.2784
7848.73	16.2783
7858.74	16.2783
7868.76	16.2783
7878.77	16.2782
7888.78	16.2782
7898.79	16.2782
7908.8	16.2782
7918.81	16.2781
7928.82	16.2781
7938.83	16.2781
7948.84	16.2781
7958.85	16.278
7968.87	16.278
7978.88	16.278
7988.89	16.2779
7998.9	16.2779
8008.91	16.2779
8018.92	16.2779
8028.93	16.2778
8038.94	16.2778
8048.95	16.2778
8058.96	16.2778
8068.98	16.2777
8078.99	16.2777
8089	16.2777
8099.01	16.2777
8109.02	16.2777
8119.03	16.2776
8129.04	16.2776
8139.05	16.2776
8149.06	16.2776
8159.07	16.2775
8169.09	16.2775
8179.1	16.2775
8189.11	16.2775
8199.12	16.2774
8209.13	16.2774
8219.14	16.2774
8229.15	16.2774
8239.16	16.2774
8249.17	16.2773
8259.19	16.2773
8269.2	16.2773
8279.21	16.2773
8289.22	16.2772
8299.23	16.2772
8309.24	16.2772
8319.25	16.2772
8329.26	16.2772
8339.27	16.2771
8349.28	16.2771
8359.3	16.2771
8369.31	16.2771
8379.32	16.2771
8389.33	16.2771
8399.34	16.277
8409.35	16.277
8419.36	16.277
8429.37	16.277
8439.38	16.277
8449.39	16.2769
8459.41	16.2769
8469.42	16.2769
8479.43	16.2769
8489.44	16.2769
8499.45	16.2769
8509.46	16.2768
8519.47	16.2768
8529.48	16.2768
8539.49	16.2768
8549.5	16.2768
8559.52	16.2768
8569.53	16.2767
8579.54	16.2767
8589.55	16.2767
8599.56	16.2767
8609.57	16.2767
8619.58	16.2767
8629.59	16.2767
8639.6	16.2767
8649.61	16.2766
8659.63	16.2766
8669.64	16.2766
8679.65	16.2766
8689.66	16.2766
8699.67	16.2766
8709.68	16.2765
8719.69	16.2765
8729.7	16.2765
8739.71	16.2765
8749.72	16.2765
8759.74	16.2765
8769.75	16.2765
8779.76	16.2765
8789.77	16.2764
8799.78	16.2764
8809.79	16.2764
8819.8	16.2764
8829.81	16.2764
8839.82	16.2764
8849.83	16.2764
8859.85	16.2764
8869.86	16.2763
8879.87	16.2763
8889.88	16.2763
8899.89	16.2763
8909.9	16.2763
8919.91	16.2763
8929.92	16.2763
8939.93	16.2763
8949.94	16.2762
8959.96	16.2762
8969.97	16.2762
8979.98	16.2762
8989.99	16.2762
9000	16.2762

## Sheet: Figure 3h
raw data		CIP		AGG		Free		Simulated
Raman shift	Intensity	Raman shift	Intensity	Raman shift	Intensity	Raman shift	Intensity	Raman shift	Intensity
cm-1		cm-1		cm-1		cm-1		cm-1
700.229	0	700.229	2.85444e-08	700.229	1.40709e-18	700.229	2.13905e-07	700.229	2.42449e-07
704.522	-1.3072	716.278	0.00306437	710.68	4.67555e-12	712.614	0.002286	701.033	4.88837e-07
708.814	-0.74585	717.319	0.00557756	721.131	6.96503e-07	713.501	0.00391044	701.837	9.72257e-07
713.104	-0.18668	719.338	0.0168885	731.582	0.00465147	715.22	0.010539	702.642	1.9075e-06
717.393	0.89874	721.273	0.0457287	732.345	0.00783434	716.865	0.0256466	703.446	3.69156e-06
721.677	0.86743	723.125	0.111746	733.823	0.0205179	718.438	0.0568394	704.25	7.04718e-06
725.96	2.86657	724.896	0.248586	735.238	0.0486635	719.942	0.115651	705.054	1.32702e-05
730.243	5.19168	726.589	0.507486	736.592	0.105399	721.377	0.217664	705.859	2.46487e-05
734.521	12.9034	728.206	0.95797	737.885	0.210097	722.746	0.381596	706.663	4.51615e-05
738.8	35.0478	729.746	1.6839	739.12	0.388258	724.049	0.62724	707.467	8.16203e-05
743.076	64.421	731.214	2.77433	740.297	0.669719	725.289	0.972538	708.272	0.000145508
747.347	79.8851	732.61	4.31048	741.418	1.08514	726.467	1.43042	709.076	0.000255881
751.62	82.1893	733.936	6.35141	742.485	1.66132	727.584	2.00616	709.88	0.000443871
755.89	75.9185	735.194	8.92201	743.498	2.4164	728.643	2.6959	710.684	0.000759534
760.157	53.0679	736.386	12.0061	744.459	3.35604	729.644	3.48659	711.489	0.00128209
764.422	23.4919	737.514	15.5462	745.37	4.47152	730.59	4.35745	712.293	0.00213489
768.684	6.83008	738.579	19.4496	746.231	5.74017	731.482	5.2823	713.097	0.00350695
772.947	2.27174	739.583	23.5991	747.045	7.12784	732.321	6.23254	713.902	0.0056832
777.204	0.45285	740.528	27.8659	747.812	8.59278	733.11	7.17987	714.706	0.00908613
781.461	0	741.416	32.1228	748.534	10.0902	733.849	8.09872	715.51	0.0143318
		742.248	36.2543	749.212	11.5764	734.54	8.96788	716.314	0.0223037
		743.027	40.1644	749.848	13.0126	735.186	9.77132	717.119	0.0342472
		743.753	43.7804	750.443	14.3667	735.787	10.4984	717.923	0.0518881
		744.43	47.0541	750.998	15.6151	736.345	11.1437	718.727	0.0775762
		745.058	49.96	751.515	16.7423	736.862	11.7058	719.532	0.114455
		745.64	52.4924	751.996	17.7407	737.339	12.1872	720.336	0.166653
		746.177	54.6612	752.44	18.6091	737.777	12.5925	721.14	0.239498
		746.672	56.488	752.85	19.3517	738.18	12.9285	721.944	0.339731
		747.125	58.0023	753.228	19.9765	738.547	13.2026	722.749	0.475725
		747.538	59.2379	753.574	20.4939	738.881	13.4227	723.553	0.65767
		747.914	60.2303	753.89	20.9157	739.183	13.5968	724.357	0.897722
		748.255	61.0149	754.177	21.2543	739.455	13.7321	725.162	1.21008
		748.561	61.6249	754.437	21.5219	739.699	13.8355	725.966	1.61095
		748.835	62.0912	754.671	21.7298	739.915	13.9131	726.77	2.11844
		749.078	62.441	754.881	21.8887	740.106	13.9701	727.574	2.75223
		749.294	62.6983	755.067	22.0079	740.273	14.0112	728.379	3.53322
		749.482	62.8834	755.231	22.0956	740.418	14.04	729.183	4.48288
		749.645	63.0132	755.375	22.1586	740.542	14.0596	729.987	5.62258
		749.785	63.1018	755.499	22.2028	740.647	14.0726	730.791	6.97276
		749.903	63.1604	755.606	22.233	740.735	14.0809	731.596	8.55205
		750.002	63.1976	755.697	22.2529	740.807	14.0859	732.4	10.3763
		750.083	63.2202	755.772	22.2656	740.864	14.0888	733.204	12.4578
		750.147	63.2332	755.834	22.2733	740.909	14.0903	734.009	14.8044
		750.198	63.2401	755.883	22.2777	740.943	14.0911	734.813	17.4186
		750.236	63.2436	755.922	22.2801	740.967	14.0914	735.617	20.2977
		750.263	63.2451	755.951	22.2813	740.983	14.0915	736.421	23.4327
		750.281	63.2456	755.972	22.2818	740.993	14.0916	737.226	26.8088
		750.292	63.2458	755.985	22.282	740.998	14.0916	738.03	30.4054
		750.298	63.2458	755.994	22.282	741	14.0916	738.834	34.1961
		750.3	63.2458	755.998	22.282	741	14.0916	739.639	38.1491
		750.3	63.2458	756	22.282	741	14.0916	740.443	42.2282
		750.3	63.2458	756	22.282	741.002	14.0916	741.247	46.3924
		750.302	63.2458	756	22.282	741.006	14.0916	742.051	50.5971
		750.307	63.2458	756.002	22.282	741.014	14.0915	742.856	54.7937
		750.317	63.2457	756.006	22.282	741.028	14.0914	743.66	58.9302
		750.334	63.2452	756.015	22.282	741.049	14.0912	744.464	62.9513
		750.359	63.2439	756.03	22.2818	741.077	14.0906	745.269	66.7979
		750.394	63.2411	756.051	22.2812	741.115	14.0895	746.073	70.408
		750.44	63.2352	756.081	22.2799	741.164	14.0874	746.877	73.7158
		750.499	63.2243	756.122	22.2773	741.225	14.0838	747.681	76.6535
		750.573	63.2053	756.173	22.2725	741.3	14.0778	748.486	79.151
		750.664	63.1741	756.238	22.2642	741.389	14.0684	749.29	81.1387
		750.772	63.125	756.316	22.2504	741.495	14.0542	750.094	82.5492
		750.9	63.0506	756.411	22.2287	741.618	14.0333	750.899	83.3206
		751.05	62.9416	756.522	22.1959	741.761	14.0035	751.703	83.4003
		751.222	62.7862	756.652	22.1478	741.923	13.9621	752.507	82.7491
		751.419	62.57	756.802	22.0794	742.107	13.9057	753.311	81.3454
		751.642	62.2758	756.973	21.9842	742.314	13.8303	754.116	79.1887
		751.893	61.8832	757.167	21.8547	742.546	13.7315	754.92	76.3026
		752.173	61.3689	757.386	21.6823	742.803	13.6041	755.724	72.7358
		752.485	60.7062	757.63	21.4568	743.087	13.4421	756.528	68.5622
		752.83	59.866	757.901	21.1669	743.4	13.2395	757.333	63.8785
		753.208	58.8167	758.2	20.8005	743.742	12.9895	758.137	58.7996
		753.623	57.5258	758.53	20.3448	744.116	12.6853	758.941	53.4536
		754.076	55.961	758.891	19.787	744.521	12.3206	759.746	47.9747
		754.568	54.0923	759.284	19.1151	744.961	11.8893	760.55	42.496
		755.101	51.8945	759.712	18.3188	745.436	11.3868	761.354	37.1423
		755.676	49.3502	760.176	17.3912	745.947	10.8101	762.158	32.0243
		756.296	46.4533	760.676	16.3298	746.497	10.159	762.963	27.2336
		756.962	43.2125	761.215	15.138	747.085	9.4361	763.767	22.8396
		757.675	39.6547	761.794	13.8268	747.714	8.64817	764.571	18.8882
		758.437	35.8273	762.414	12.4158	748.385	7.80602	765.376	15.4025
		759.25	31.7996	763.078	10.9334	749.099	6.92489	766.18	12.3849
		760.116	27.6612	763.785	9.41608	749.858	6.02404	766.984	9.81989
		761.036	23.5189	764.538	7.90708	750.663	5.12597	767.788	7.67842
		762.011	19.4897	765.338	6.4529	751.515	4.25501	768.593	5.9216
		763.044	15.6914	766.186	5.09936	752.416	3.4354	769.397	4.50481
		764.135	12.2319	767.084	3.88668	753.367	2.68913	770.201	3.38118
		765.288	9.19775	768.034	2.84494	754.369	2.03372	771.006	2.50446
		766.503	6.64444	769.036	1.99051	755.424	1.4804	771.81	1.83116
		767.781	4.59116	770.093	1.32449	756.533	1.03301	772.614	1.32199
		769.125	3.02005	771.205	0.833558	757.697	0.687965	773.418	0.942661
		770.537	1.88155	772.374	0.493231	758.919	0.435224	774.223	0.664124
		772.017	1.10418	773.601	0.272654	760.198	0.260221	775.027	0.46244
		773.567	0.606777	774.889	0.139841	761.537	0.14625	775.831	0.318362
		775.19	0.310263	776.237	0.0660546	762.937	0.0768141	776.636	0.216767
		776.887	0.146623	777.649	0.0285087	764.399	0.0374698	777.44	0.146019
		778.658	0.063577	779.124	0.0111474	765.154	0.025402	778.244	0.0973426
		780.507	0.0250997	780.666	0.00391334	773.307	0.00017357	779.048	0.0642375
		781.461	0.0151869	781.461	0.00222011	781.461	2.80968e-07	779.853	0.0419729
		--	--	--	--	--	--	780.657	0.0271599
		--	--	--	--	--	--	781.461	0.0174073

[truncated: 51 more sheets: Figure 3i, Figure 4a, Figure 4b, Figure 4c, Figure 4d, Figure 4e, Figure 5d, Figure 5e, Figure 5f, Figure 5g, Figure 5h, Figure 5i, Figure 5j, Figure 6b, Figure 6c, Figure S3, Figure S4, Figure S5, Figure S6, Figure S7 …]
